# Supplementary material for: Interactions among genes involved in reverse cholesterol transport and in the response to environmental factors in dyslipidemia in subjects from the Xinjiang rural area
Source: PLoS One. 2018 May 14;13(5):e0196042. doi: 10.1371/journal.pone.0196042 (PMC5951566; doi:10.1371/journal.pone.0196042)
Supplement: S1 File — (XLSX) [file pone.0196042.s001.xlsx]

## Sheet: data
Dyslipidemia	rs670	rs1800976	rs4149313	rs2292318	rs1109166	sex	age	height	weight	waistline	hipline	WHR	obesity	meansbp	meandbp	smoking	drinking	TG	TC	LDL	HDL
1	A G	G G	A A	C C	A G	2	65	161.57	62.64	85.4	96.11	0.887	1	158	90	1	0	1.9	4.53	2.36	0.94
1	A G	C C	A G	C C	A A	1	76	161.57	62.64	85.4	96.11	0.887	1	188	93	0	0	1.02	3.63	1.79	0.97
1	G G	C G	A G	C T	A G	2	37	161.57	51	85.4	96.11	0.887	1	113	76	0	0	0.87	4.21	2	0.99
1	G G	C C	A G	C T	A G	1	38	161.57	62.64	85.4	96.11	0.887	1	#NULL!	#NULL!	0	0	1.43	4.06	2.26	1.02
0	A G	C G	A G	C C	A A	1	68	161.57	62.64	85.4	96.11	0.887	1	#NULL!	#NULL!	#NULL!	#NULL!	1.19	4.93	2.3	1.27
1	A G	C G	G G	C C	A A	2	60	161.57	84	115	113	1.0177	1	144	89	0	0	1.87	6.08	4.21	1.08
0	G G	C C	A A	C C	A A	2	69	161.57	62.64	85.4	96.11	0.887	1	140	82	0	0	0.77	4.91	2.06	1.5
0	G G	G G	G G	C C	A A	2	74	161.57	62.64	85.4	96.11	0.887	1	163	100	0	0	1.08	4.43	2.82	1.2
1	G G	C G	A A	C C	A A	1	43	161.57	62.64	85.4	96.11	0.887	1	#NULL!	#NULL!	1	0	3.49	4.97	2.48	0.97
1	G G	C G	A G	C C	A A	1	23	161.57	62.64	85.4	96.11	0.887	1	#NULL!	#NULL!	1	0	2.36	3.55	1.73	0.92
1	G G	G G	A G	C T	A G	2	74	160	62.64	85.4	96.11	0.887	1	104	58	0	0	0.91	3.77	2.49	0.95
1	G G	C G	A G	C C	A A	1	88	161.57	62.64	85.4	96.11	0.887	1	175	60	0	0	0.9	2.67	1.55	0.56
1	G G	C G	G G	C C	A G	2	59	161.57	48	85.4	96.11	0.887	1	180	110	0	0	1.17	7.41	3.67	1.62
1	G G	C C	A G	C C	A A	2	70	155	62.64	95	105	0.904762	1	170	100	0	0	7.43	8.19	3.67	1.07
0	A A	C G	A A	C C	A A	1	46	172	88	101.5	107	0.948598	3	147	90	0	0	0.91	5.05	3.1	1.51
1	A A	C C	A G	C C	A A	2	41	180	93	107	111	0.963964	3	120	80	0	0	2.78	6.43	3.86	1.14
0	A G	G G	A A	C T	A G	2	37	154	72	76	90	0.844444	3	108	76	0	0	0.44	3.55	1.35	1.69
0	A G	C G	A G	C C	A A	1	59	168	89	97	113	0.858407	3	140	100	1	0	0.75	3.15	1.22	1.21
0	A G	G G	G G	C C	A A	1	20	163	76	94	107	0.878505	3	118	78	0	0	0.56	3.24	1.29	1.49
0	A G	C G	A A	C C	A A	1	58	156	69	85	96	0.885417	3	150	88	0	0	0.85	4.91	2.7	1.51
0	A G	C G	A G	C T	A G	1	35	166.8	78.5	91.6	103.2	0.887597	3	119	83	1	2	1.1	4.38	2.45	1.24
0	A G	C G	A A	C C	A A	2	29	161	79	84	90.4	0.929204	3	117	67	1	0	1.14	4.93	1.71	2.1
0	A G	C G	A G	C C	A A	1	58	163	77	95	102	0.931373	3	146.667	97.3333	1	1	0.93	4.11	1.97	1.57
0	A G	C G	A G	C T	A G	1	39	165	77	98	104	0.942308	3	155	110	1	0	0.83	3.65	1.42	1.73
0	A G	C C	A G	C T	A G	2	27	161	82	106	112	0.946429	3	122	79	0	0	1.06	4.75	2.73	1.46
0	A G	C G	A G	C T	A G	1	65	149.5	65	87	90	0.966667	3	160	109.333	0	0	1.32	5.17	2.65	1.5
0	A G	C G	A G	C T	A G	2	65	163.5	92.4	116.2	110.1	1.0554	3	219	121	0	0	1.14	4.74	2.53	1.44
0	A G	C G	A A	C C	A A	1	70	148	62	102	95	1.07368	3	210	140	0	0	0.67	4.24	2.01	1.64
0	A G	C G	G G	C C	A A	2	72	156	94	131.2	116.8	1.12329	3	232	131	0	0	0.85	3.77	1.68	1.2
1	A G	C G	A A	C T	A G	2	36	158	81	84	105	0.8	3	120	80	1	0	1.25	3.2	1.42	0.86
1	A G	C C	A G	C T	A G	1	36	158	81	84	105	0.8	3	120	80	1	0	1.25	3.2	1.42	0.86
1	A G	G G	A G	C T	A G	1	40	164	80	83	98	0.846939	3	124	78	0	0	0.54	2.42	1.1	0.95
1	A G	G G	A G	C C	A G	1	42	160	76	91	106	0.858491	3	159	110	0	0	2.59	3.76	1.82	1.37
1	A G	C G	A A	C C	A A	2	47	160	76	91	105	0.866667	3	150	100	0	0	1.07	3.86	2.01	0.92
1	A G	C G	G G	C C	A A	2	44	158.4	71	89	102	0.872549	3	109	85	0	0	1.38	4.94	2.78	0.92
1	A G	C C	A A	C T	A G	1	53	159	76	88	100	0.88	3	188.667	109.333	0	0	1.78	7.17	4.47	1.84
1	A G	C G	A G	C C	A A	1	61	161	78	93	104	0.894231	3	165.333	100.667	1	1	1.13	6.51	3.78	1.94
1	A G	G G	A A	C C	A A	2	64	160	78	102	112	0.910714	3	153.5	99	1	0	1.01	2.05	0.94	0.84
1	A G	C C	A A	C T	A G	1	52	172	84	92	100	0.92	3	179	120	1	0	2.68	5.23	3.59	0.91
1	A G	G G	G G	C T	A G	1	52	172	84	92	100	0.92	3	179	120	1	0	2.68	5.23	3.59	0.91
1	A G	G G	G G	C C	A A	1	45	163	76	96	104	0.923077	3	104	80	0	0	2.59	4.76	2.56	0.96
1	A G	C G	A G	C C	A A	1	35	158	86	96	103	0.932039	3	111	72.5	0	0	3.05	4.31	2.5	0.83
1	A G	C C	A A	C C	A A	2	24	165	93	102	108	0.944444	3	120	82	0	0	2.48	5.05	2.55	1.17
1	A G	C C	A A	C T	A G	1	55	165	107	108	111	0.972973	3	170	110	1	0	2.38	4.57	2.43	0.96
1	A G	G G	A G	C C	A A	1	56	173	95	108	109	0.990826	3	140	100	1	0	1.1	4.21	2.25	1
1	A G	C C	A G	C T	A G	1	57	171	99	116	114	1.01754	3	205	130	1	1	1.88	4.96	2.62	0.96
1	A G	C G	A G	C C	A A	1	51	167	85	107	105	1.01905	3	174	97	1	0	1.82	6.58	4.06	1.76
1	A G	C G	A G	C C	A A	2	46	152.5	75.5	103	100	1.03	3	133	91	2	0	2.26	6.55	4.27	1.59
1	A G	C G	A G	C T	A A	1	36	181	106	110	104.6	1.05163	3	136	92	1	0	2.38	4.37	2.08	1.17
1	A G	C G	A G	C T	A G	2	55	174	90	106	100	1.06	3	130	80	0	0	2.25	5.44	2.97	1.02
1	A G	C G	A G	C C	A A	1	46	176	100	120	112	1.07143	3	120	90	0	0	2.32	5.79	2.77	1.02
1	A G	G G	A G	C T	A G	1	67	175.4	94.2	123.6	108.4	1.14022	3	179	82	1	0	3.37	4.13	2.38	1.03
0	G G	C G	A G	C C	A A	2	69	152.6	67	91	156	0.583333	3	205	125	1	0	0.91	4.66	2.75	1.67
0	G G	C C	A A	C C	A A	2	45	165	78.5	94	113	0.831858	3	147	93	0	0	0.7	4.22	2.13	1.78
0	G G	C C	A G	C C	A A	1	45	168	80	91	108	0.842593	3	120	80	0	0	0.63	4.64	1.43	1.91
0	G G	G G	G G	C C	A A	2	27	159.1	71	86	102	0.843137	3	129.333	80	0	0	0.74	3.88	1.9	1.8
0	G G	C G	G G	C T	A G	1	57	174	88	94	109	0.862385	3	145	88	0	0	0.41	4.53	2.23	1.3
0	G G	C G	A G	C C	A A	2	58	155.8	99	118	135.4	0.871492	3	150	89	1	0	0.61	4.1	2.3	1.45
0	G G	C C	A A	C C	A A	1	49	145	65	90	103	0.873786	3	136	84	0	0	1.17	4.57	1.9	1.91
0	G G	C C	A A	C C	A A	2	47	157	77	93	105	0.885714	3	165	108	0	0	1	4.59	2.34	1.71
0	G G	G G	A G	C C	A A	1	60	170	91	93	105	0.885714	3	153.333	96.6667	1	2	0.81	4.94	2.82	1.68
0	G G	G G	G G	C C	A A	1	39	147	66	87.8	98	0.895918	3	119	83	1	0	0.85	3.28	1.65	1.42
0	G G	C G	A G	C C	A A	1	73	158	72	97	108	0.898148	3	183	93	0	0	0.67	4.04	1.97	1.16
0	G G	C G	A G	C C	A A	2	65	176	88.5	91	101	0.90099	3	179	102	1	1	1.02	4.22	2.04	1.43
0	G G	G G	A G	C C	A A	2	56	151	65	93	103	0.902913	3	123	83	1	0	1.56	3.88	1.98	1.19
0	G G	C G	A A	C C	A A	2	45	150	64	86	95	0.905263	3	121	74	1	0	0.52	3.47	1.83	1.39
0	G G	C C	A A	C T	A G	1	41	165.5	82	89	98	0.908163	3	130	78	1	2	0.77	4.64	2.68	1.29
0	G G	C G	G G	C C	A G	1	43	164	89	98.8	108	0.914815	3	106	69.3333	0	0	0.75	4.05	2.23	1.24
0	G G	C G	A A	C C	A A	2	50	160	74.5	100	109	0.917431	3	131	85	0	0	1	4.79	2.8	1.47
0	G G	G G	A G	C C	A A	1	60	152.4	67.4	100.2	109.2	0.917582	3	191	109	0	0	1.32	4.8	2.57	1.38
0	G G	C G	A A	C C	A A	2	47	148	66	92	100	0.92	3	146.667	96.6667	0	0	0.81	4.42	2.32	1.9
0	G G	G G	A G	C T	A G	1	48	158	70	91	98	0.928571	3	139.333	89.3333	0	0	0.58	3.87	2.1	1.47
0	G G	C C	A A	C T	A G	1	61	177.2	88	90	95	0.947368	3	222	147	1	2	0.74	4.35	2.86	1.14
0	G G	C C	G G	C T	A G	2	43	160	86	108	114	0.947368	3	131	84	0	0	0.57	3.31	1.53	1.61
0	G G	C G	A G	C T	A G	1	58	155	82	112	116	0.965517	3	158	100	0	0	1.05	4.81	2.46	1.5
0	G G	G G	A G	C T	A G	2	41	155	70	92	95	0.968421	3	119	74.5	1	0	0.83	3.41	1.82	1.37
0	G G	C C	G G	C T	A G	1	57	156	69	100	103	0.970874	3	134	80	0	0	0.6	3.74	1.62	1.71
0	G G	C G	A G	C T	A G	1	48	159	93	108	111	0.972973	3	200	110	0	0	0.7	4.05	2.2	1.33
0	G G	G G	A G	C C	A A	1	61	171	85	110	113	0.973451	3	158	110	2	2	0.62	3.99	2.12	1.68
0	G G	C G	A G	C T	A G	1	46	167	82	97	99	0.979798	3	140	87.5	1	0	0.8	4.3	2.51	1.35
0	G G	C G	G G	C C	A A	2	62	155	86	106	108	0.981481	3	213.333	116.667	0	0	1.59	4.8	2.94	1.37
0	G G	C G	A A	C C	A A	2	73	162.1	82	97	98	0.989796	3	201	119	0	0	0.89	4.36	2.73	1.22
0	G G	C G	A A	C C	A A	2	73	160	86.1	120.1	120.1	1	3	183.333	106.667	0	0	0.76	4.47	2.29	1.68
0	G G	C C	A G	C T	A G	1	36	170.2	82.4	104.1	101.4	1.02663	3	149	91	2	1	0.59	3.69	1.79	1.34
0	G G	C G	A G	C T	A G	2	39	156	79	102	92	1.1087	3	173.333	120	0	0	0.77	4.58	2.19	1.99
1	G G	C C	G G	C T	A G	1	34	155.6	72	94	114	0.824561	3	125	91	0	0	0.79	3.29	1.7	0.99
1	G G	C C	A G	C C	A A	2	24	156	73	90	105	0.857143	3	118	80	0	0	2.5	4.79	2.28	1.21
1	G G	C G	A G	C C	A A	2	35	157.5	70	84	98	0.857143	3	145	96	0	0	0.89	4.25	2.78	0.95
1	G G	C G	A A	C C	A A	2	37	155.5	69.1	91.5	105.8	0.864839	3	136	88	1	0	0.71	3.67	1.9	0.99
1	G G	C G	A A	T T	G G	1	35	160	72	92	106	0.867925	3	142	98	0	0	1.22	4.12	2.38	1.02
1	G G	C G	A A	C C	A A	2	50	160	94	107	123	0.869919	3	120	83	2	0	1.33	7.6	3.82	1.35
1	G G	G G	G G	C C	A A	2	32	182	94	95	109	0.87156	3	103	74	0	0	1.14	3.79	2.22	1.03
1	G G	C C	A G	C T	A G	1	66	164	77	91	104	0.875	3	186.667	120	1	0	0.96	6.27	3.79	1.58
1	G G	G G	A G	C T	A G	1	66	164	77	91	104	0.875	3	186.667	120	1	0	0.96	6.27	3.79	1.58
1	G G	C G	A G	C C	A A	2	36	160	80	94	107	0.878505	3	138	89	0	0	1.15	2.75	1.56	0.81
1	G G	C C	A G	C C	A A	2	53	159	76	88	100	0.88	3	188.667	109.333	0	0	1.78	7.17	4.47	1.84
1	G G	C C	A A	C C	A A	2	46	178	94	91	103	0.883495	3	103	85	1	0	2.01	5.29	3.64	0.92
1	G G	C C	G G	C C	A A	1	46	178	94	91	103	0.883495	3	103	85	1	0	2.01	5.29	3.64	0.92
1	G G	C C	A G	C T	A G	2	39	151	83	98	110	0.890909	3	156	100	0	0	2.76	6.03	3.12	1.11
1	G G	C G	A A	C C	A A	1	61	161	78	93	104	0.894231	3	165.333	100.667	1	1	1.13	6.51	3.78	1.94
1	G G	C C	A G	C C	A A	1	50	174	91	102	114	0.894737	3	130	90	0	0	2.14	4.04	1.8	0.97
1	G G	C G	A G	C C	A A	2	28	166	79	89	99	0.89899	3	119	67	0	2	0.9	3.62	2.25	0.97
1	G G	C G	G G	C C	A A	2	28	166	79	89	99	0.89899	3	119	67	0	2	0.9	3.62	2.25	0.97
1	G G	G G	A G	C C	A G	1	41	160	78	90	100	0.9	3	110	69	0	0	2.35	4.97	2.74	1.18
1	G G	C G	G G	C C	A A	1	39	180.5	94	96	106	0.90566	3	128	79	1	0	1.35	3.36	2.34	0.6
1	G G	C G	A A	C C	A A	1	47	154	70	100	110	0.909091	3	120	80	0	0	0.75	3.15	1.65	1
1	G G	G G	A A	C C	A A	1	61	163.5	83	101	111	0.90991	3	170	96	1	2	1.51	3.66	1.96	0.85
1	G G	C C	A G	C C	A A	2	27	160	79	104.1	114.2	0.911559	3	123	89	0	0	3.28	4.28	1.93	1.08
1	G G	G G	A A	C C	A A	1	32	161.4	80	95	102.6	0.925926	3	109	77	0	0	2.5	3.91	2.54	0.91
1	G G	C G	G G	C C	A A	1	48	155	80	100	108	0.925926	3	175.667	90	1	1	3.45	8.24	5.78	1.65
1	G G	C G	G G	C C	A A	1	31	178	102	102	110	0.927273	3	110	90	1	0	2.97	3.85	1.92	0.8
1	G G	C G	A A	C C	A G	1	57	165	88	103	111	0.927928	3	188	140	1	0	6.94	5.49	2.26	0.75
1	G G	C G	A A	C C	A A	2	66	156	75	104	112	0.928571	3	140	94	0	0	3.83	4.41	2.17	1.06
1	G G	C C	A A	C C	A A	1	49	170	90	104	111	0.936937	3	138	95	0	0	2.27	6.63	3.7	1.34
1	G G	G G	A A	C C	A A	1	34	169	90	102	108	0.944444	3	156	104	0	0	4.86	5.72	2.85	0.97
1	G G	C G	A A	C C	A A	2	60	159	83	104	110	0.945455	3	153	111	0	1	2.05	6.52	4.45	1.48
1	G G	G G	A A	C T	A G	2	67	156	72	104	110	0.945455	3	151	80	0	0	2.59	5.57	1.96	1.35
1	G G	G G	G G	C C	A A	2	51	160	85	105	111	0.945946	3	161	98	1	0	2.17	3.52	1.81	0.87
1	G G	C G	G G	C C	A A	2	73	135	54	89	94	0.946809	3	180	110	0	0	2.2	7.02	3.89	1.43
1	G G	C C	A A	C C	A A	1	50	157	71	90	95	0.947368	3	159	100	0	0	0.64	6.25	3.83	1.81
1	G G	G G	A G	C C	A A	1	38	176	88.5	103	108.5	0.949309	3	118	78	1	0	1.05	2.34	0.85	0.99
1	G G	G G	A A	C T	A G	2	32	168	81.5	98	103.2	0.949612	3	130	76	1	2	2.53	4.63	3.25	0.83
1	G G	G G	A A	C C	A A	2	33	174.8	92.1	104	109	0.954128	3	111	69	0	1	1.25	3.23	2.05	0.73
1	G G	G G	A G	C T	G G	1	45	178	112	113	118	0.957627	3	150	104	0	0	3.75	4.2	2.32	0.77
1	G G	C C	A G	C C	A G	2	55	153	70	99	103	0.961165	3	120	80	1	0	2.41	4.55	2.33	1.19
1	G G	G G	A G	C C	A A	1	44	156	84	100	104	0.961538	3	129	88	0	0	1.01	4.04	2.66	1
1	G G	C C	G G	T T	G G	1	44	156	84	100	104	0.961538	3	129	88	0	0	1.01	4.04	2.66	1
1	G G	C G	A G	C C	A A	2	55	164	85	103	107	0.962617	3	140	90	0	0	1.51	4.57	2.45	0.86
1	G G	C G	A A	C C	A A	2	58	175	95	104	108	0.962963	3	130	90	2	0	1.4	4.44	2.52	0.96
1	G G	C G	G G	C T	A G	2	43	162	80	104	108	0.962963	3	144	106	0	1	6.75	4.31	2.39	0.75
1	G G	G G	A A	C C	G G	1	71	154.3	67	100	103	0.970874	3	139	82	2	0	2.04	6.12	3.65	0.82
1	G G	G G	A A	C C	A A	1	44	170	85	101	104	0.971154	3	111	81	0	0	3.95	6.98	3.78	1.25
1	G G	C G	A A	C C	A A	1	65	162	83	104	107	0.971963	3	150	90	1	0	1.1	4.05	2.08	0.89
1	G G	C G	A A	C T	A G	2	31	180	95	107	110	0.972727	3	115	70	1	0	2.43	3.93	1.98	0.93
1	G G	C C	A A	C C	A A	2	30	170	115	114	117	0.974359	3	120	78	1	1	2.83	5.72	3.05	1.03
1	G G	G G	A G	C C	A A	2	45	162	81	104	106	0.981132	3	109.333	80	0	0	1.46	4.28	2.89	0.89
1	G G	C G	A G	C T	A G	2	45	162	81	104	106	0.981132	3	109.333	80	0	0	1.46	4.28	2.89	0.89
1	G G	C G	A A	C T	A G	2	55	151	64	98	99	0.989899	3	120	70	0	0	2.1	3.75	1.88	0.7
1	G G	C G	A A	C C	A A	1	65	163	75	101	101	1	3	160	110	0	0	0.69	3.09	2.17	0.97
1	G G	C C	A A	C C	A A	2	31	168	85	102	102	1	3	146	105	1	0	4.96	6.59	3.78	1.55
1	G G	G G	A G	C C	A A	2	31	168	85	102	102	1	3	146	105	1	0	4.96	6.59	3.78	1.55
1	G G	C G	A G	C C	A A	1	50	167	90	108	108	1	3	169	100	1	0	3.14	4.39	2.37	0.81
1	G G	G G	A G	C C	A A	1	57	172	100	112	112	1	3	157	80	0	0	0.88	2.79	1.44	0.79
1	G G	C G	A G	C C	A A	2	70	162	85	103	103	1	3	156	88	1	0	0.49	3.04	1.54	1.01
1	G G	C G	A G	C C	A A	2	51	155	82	112	111	1.00901	3	160	100	0	0	2.71	5.19	2.6	1.28
1	G G	G G	A A	C C	A A	1	52	169	83	105	104	1.00962	3	150	100	0	0	3.22	5.02	2.63	0.84
1	G G	G G	A G	C C	A A	1	68	160	82.5	108.8	107	1.01682	3	164	99	0	0	2.35	7.01	4.09	1.27
1	G G	C G	G G	C C	A A	2	45	160	81	112	110	1.01818	3	155	96	0	0	3.28	5.95	3.37	1.43
1	G G	C G	A G	C C	A A	1	51	167	85	107	105	1.01905	3	174	97	1	0	1.82	6.58	4.06	1.76
1	G G	C G	A G	C C	A A	1	52	153	72	105	102	1.02941	3	172	120	1	0	3.23	5.24	2.96	1.4
1	G G	C G	A A	C C	A A	2	46	152.5	75.5	103	100	1.03	3	133	91	2	0	2.26	6.55	4.27	1.59
1	G G	C C	A G	C C	A A	1	48	166	90	112	108	1.03704	3	150	90	0	0	2.35	5.11	2.74	0.95
1	G G	C G	A A	C C	A A	1	58	158	87	115	110	1.04545	3	150	90	1	0	4	5.78	3.19	0.82
1	G G	C C	A G	C T	A G	1	40	170	114	126	120	1.05	3	158	99	1	0	2.43	3.99	2.58	0.83
1	G G	C G	A G	C C	A A	2	50	176	105.5	117.6	111.4	1.05566	3	133	84	0	0	2.9	4.82	2.72	1.12
1	G G	C C	A G	C C	A A	1	62	176	101	112	106	1.0566	3	168	90	0	0	1.64	7.75	4.93	1.76
1	G G	C G	A A	C C	A A	2	29	170	97	109	103	1.05825	3	104	86	0	0	2.31	4.51	2.38	0.98
1	G G	G G	A G	C T	A G	1	49	171	88	105	99.2	1.05847	3	151	99	1	2	1.07	4.85	2.87	0.96
1	G G	G G	A G	C C	A A	2	28	156.8	78	115	108	1.06481	3	124	88	0	0	2.68	7.07	3.98	2.11
1	G G	C G	A G	C C	A A	2	58	159	95	110	98	1.12245	3	143	94	1	0	4.81	7.95	5.68	1.35
1	G G	C C	A G	C C	A A	1	58	159	95	110	98	1.12245	3	143	94	1	0	4.81	7.95	5.68	1.35
1	G G	C C	A G	C C	A A	2	44	178	100	118	105	1.12381	3	130	80	0	1	5.33	6.43	3.36	1.03
1	G G	C G	A G	C C	A A	1	67	175.4	94.2	123.6	108.4	1.14022	3	179	82	1	0	3.37	4.13	2.38	1.03
1	G G	G G	G G	C C	A A	2	67	175.4	94.2	123.6	108.4	1.14022	3	179	82	1	0	3.37	4.13	2.38	1.03
1	G G	C G	A A	C C	A A	2	45	145	60	85	87	0.977011	3	130	80	0	0	1.36	6.13	4.39	0.87
1	A A	C G	A G	C C	A A	2	48	156	83	120	111	1.08108	3	190	120	0	0	5.83	1.63	1	0.58
0	A G	G G	G G	C T	A G	2	73	174	85	104	110	0.945455	3	125	80	0	0	0.68	3.03	0.95	1.35
0	A G	C G	A G	C C	A A	2	57	155	69	98	97	1.01031	3	163	101	0	0	1.22	4.64	2.97	1.25
1	A G	C C	A G	C T	A G	1	40	171	102	109	128	0.851562	3	141	86	0	0	4.53	6.61	3.94	0.79
1	A G	C G	A A	C C	A A	1	35	170	92	82	93	0.88172	3	120	80	0	0	2.78	4.32	2.41	0.73
1	A G	C C	A G	C T	A G	2	56	143	58	87	98	0.887755	3	155	100	0	0	2.66	4.9	2.88	0.96
1	A G	C C	A A	C C	A A	2	34	156	80	114	128	0.890625	3	152	96	0	0	0.84	0.06	2.36	0.75
1	A G	C G	A G	C C	A A	1	59	176	103	114	124	0.919355	3	140	85	0	0	3.12	6.19	3.18	0.96
1	A G	G G	G G	C T	A G	1	48	168	84	98	106	0.924528	3	110	80	2	2	3.01	3.94	1.89	0.78
1	A G	C C	A G	C T	A G	1	39	152	67	100	108	0.925926	3	109	80	0	0	2.85	4.96	2.67	0.97
1	A G	C G	A A	C C	A A	1	51	167	88	100	106	0.943396	3	150	80	0	0	2.76	4.15	2.51	0.58
1	A G	C C	G G	C C	A A	2	42	150	64	95	100	0.95	3	130	80	0	0	0.01	0.51	0.09	0.22
1	A G	C C	A G	C T	A G	1	44	160	82	94	98	0.959184	3	146	99	1	0	3.38	5.1	2.91	0.82
1	A G	C G	A G	C C	A A	1	65	165	87	102	104	0.980769	3	164	99	0	0	29.67	9.42	3.96	0.84
1	A G	C G	A A	C C	A A	1	59	170	87	102	102	1	3	130	90	0	0	3.18	5.26	2.93	0.89
1	A G	C G	A G	C C	A G	1	54	164	81	107	107	1	3	145	100	0	0	3.32	4.05	1.87	0.82
1	A G	C G	A G	C C	A A	1	61	166	86	106	105	1.00952	3	#NULL!	#NULL!	1	0	1.83	5.26	2.72	0.98
1	A G	G G	A G	C C	A A	2	18	151	69	116	113	1.02655	3	87	67	0	0	2.54	5.83	2.89	1.6
1	A G	G G	A G	C C	A G	2	52	152	70	101	98	1.03061	3	140	91	0	0	3.03	2.95	1.44	0.63
1	A G	C G	A G	C C	A A	1	46	168	81	100	96	1.04167	3	215	113	1	0	1.92	7.13	4.02	1.06
1	A G	C C	G G	C C	A A	1	22	175	93	47	45	1.04444	3	160	120	0	0	8.02	5.14	1.56	0.69
0	G G	C G	A A	C T	A G	2	38	158	77	75	99	0.757576	3	115	80	0	0	0.75	4.07	2.49	1.19
0	G G	G G	A G	C C	A A	1	20	168	80	82	93	0.88172	3	120	80	0	0	0.45	4.01	2.08	1.81
0	G G	C G	A A	C C	A A	1	47	159	74	92	104	0.884615	3	140	100	0	0	1.07	5.14	2.49	1.25
0	G G	C G	A A	C T	A G	2	59	156	75	94	106	0.886792	3	130	70	0	0	1.05	3.35	1.73	1.15
0	G G	G G	A A	C C	A A	2	47	150	70	100	112	0.892857	3	120	60	0	0	0.14	5.08	3.14	1.2
0	G G	G G	G G	C C	A A	1	40	167	82	83	91	0.912088	3	140	90	1	2	0.11	1.81	1.55	1.64
0	G G	C C	A G	C C	A A	1	38	150	76	90	98	0.918367	3	120	80	1	1	1.26	4.44	1.95	1.37
0	G G	C G	A A	C T	A G	2	61	155	70	95	102	0.931373	3	128	90	0	0	1.37	4.38	2.73	1.12
0	G G	C C	G G	C C	A A	1	43	162	75	88	91	0.967033	3	141	80	0	0	0.66	3.87	2.38	1.32
0	G G	C G	A G	C C	A A	2	39	151	73	107	107	1	3	130	70	0	0	0.68	4.31	2.33	1.75
0	G G	C G	A G	C T	A G	2	56	156	82	120	110	1.09091	3	136	86	0	0	0.9	4.28	1.9	1.34
1	G G	C G	G G	C C	A A	2	45	163	83	92	118	0.779661	3	110	55	0	0	2.4	5.07	2.7	0.91
1	G G	C G	A A	C C	A A	2	32	167	95	99	118	0.838983	3	110	70	0	0	2.78	3.98	2.16	0.84
1	G G	C G	A G	C C	A A	1	24	165	78	91	106	0.858491	3	100	70	1	0	0.12	5.99	3.91	0.89
1	G G	C C	A A	C T	A G	2	42	155	75	94	109	0.862385	3	130	80	0	0	2.17	5.22	2.93	0.86
1	G G	C G	A G	C C	A A	2	44	164	76	88	102	0.862745	3	160	108	0	0	0.92	5	2.9	0.59
1	G G	C G	A A	C C	A A	1	23	177	101	94	108	0.87037	3	146	92	0	0	2.76	5.25	2.79	0.94
1	G G	C G	G G	C C	A A	2	39	152	65	92	105	0.87619	3	80	40	0	0	2.11	5.82	3.17	0.93
1	G G	C G	A G	C T	A G	1	40	160	73	85	95	0.894737	3	110	80	0	0	2.07	4.72	2.86	0.94
1	G G	G G	G G	C C	A A	2	50	151	65	89	99	0.89899	3	#NULL!	#NULL!	0	0	2.48	5.29	2.86	0.95
1	G G	C G	A A	C C	A A	2	40	155	73	90	100	0.9	3	101	53	0	0	2.53	4.22	2.15	0.9
1	G G	G G	A G	C C	A A	2	45	152	74	99	110	0.9	3	110	75	0	0	1.35	7.17	3.58	1.47
1	G G	C G	A A	C C	A A	2	40	149	71	98	108	0.907407	3	140	90	0	0	3.24	5.42	2.86	0.95
1	G G	C C	G G	C C	A G	2	29	153	70	93	102	0.911765	3	116	80	0	0	0.96	4.03	1.99	0.9
1	G G	C G	A G	C C	A A	1	27	160	72	92	100	0.92	3	106	70	2	0	2.16	3.82	2.02	0.79
1	G G	C G	A G	C C	A A	1	60	174	91	98	106	0.924528	3	160	110	1	0	1.43	3.52	1.7	0.83
1	G G	G G	G G	C C	A A	2	41	150	93	114	122	0.934426	3	145	90	0	0	0.68	4.63	2.32	0.86
1	G G	C G	A G	C C	A A	1	40	167	82	105	112	0.9375	3	140	89	2	0	2.5	4.86	2.63	0.94
1	G G	G G	A A	C C	A A	1	51	153	68	98	104	0.942308	3	170	107	0	0	2.33	3.72	1.92	0.6
1	G G	C G	A G	C C	A A	2	60	156	70	101	107	0.943925	3	110	53	0	0	1.88	7.85	5.48	1.71
1	G G	C G	A A	C C	A A	2	44	154	74	103	109	0.944954	3	150	99	0	0	2.31	8.14	4.65	1.27
1	G G	C G	A G	C C	A A	2	39	153	75	104	110	0.945455	3	100	60	0	0	1.69	5.48	3.08	0.95
1	G G	G G	G G	C C	A A	2	67	147	74	108	114	0.947368	3	138	100	0	0	2.73	8.42	5.51	1.39
1	G G	C G	A G	C C	A A	2	27	150	75	106	111	0.954955	3	110	70	0	0	2.35	4.92	3.2	0.78
1	G G	G G	G G	C C	A A	2	76	154	81	110	115	0.956522	3	150	110	0	0	1.62	4.34	2.63	1.01
1	G G	C G	A G	C C	A A	1	34	167	80	95	99	0.959596	3	125	80	0	0	4.38	5.08	2.85	0.75
1	G G	C C	A A	C C	A A	1	49	160	75	100	104	0.961538	3	170	100	0	0	6.19	6.39	3.36	0.93
1	G G	C C	G G	C C	A A	2	68	163	77	110	114	0.964912	3	160	95	0	0	3.14	5.68	3.22	1.24
1	G G	C G	G G	C T	A G	1	37	169	80	103	106	0.971698	3	132	67	0	0	5.17	5.94	3.14	0.76
1	G G	C G	A G	C C	A G	2	61	151	64	95	97	0.979381	3	190	115	0	0	2.65	4.13	1.9	0.93
1	G G	G G	A G	C C	A A	2	44	155	74	102	104	0.980769	3	120	82	0	0	4.99	5.68	2.92	1.04
1	G G	G G	A G	C T	A G	1	49	164	76	102	104	0.980769	3	150	90	2	0	1.67	7.11	3.32	1.04
1	G G	C G	A G	C T	A G	1	37	169	80	102	104	0.980769	3	130	80	1	0	4.32	3.46	1.7	0.54
1	G G	G G	A A	C C	A A	2	67	154	72	105	107	0.981308	3	193	103	0	0	2.09	3.88	2.27	0.67
1	G G	G G	G G	C T	A G	1	33	164	76	107	109	0.981651	3	110	60	0	0	2.48	3.67	1.89	0.8
1	G G	C G	A G	C T	A G	1	46	172	104	122	123	0.99187	3	130	90	0	0	4.32	4.55	2.38	0.78
1	G G	C G	A A	C C	A A	1	66	146	62	92	92	1	3	106	76	0	2	2.75	9.81	5.55	1.07
1	G G	C G	A G	C C	A A	1	79	168	88	109	109	1	3	150	80	0	0	3.35	4.69	2.23	0.94
1	G G	C G	A G	C T	A G	1	34	173	94	109	109	1	3	120	80	0	0	2.28	5.01	3.31	0.78
1	G G	C G	A G	C C	A A	1	55	155	73	110	110	1	3	185	105	2	0	3.01	5.25	1.89	1.11
1	G G	G G	G G	C C	A A	1	32	173	101	125	120	1.04167	3	143	91	0	2	2.13	3.23	1.7	0.63
1	G G	G G	A G	C C	A A	1	70	152	77	110	105	1.04762	3	133	93	0	0	2.16	4.16	2.53	0.81
1	G G	C G	G G	C C	A A	1	30	158	86	110	102	1.07843	3	155	98	1	2	1.9	5.77	3.22	0.73
1	G G	G G	A G	T T	G G	1	77	161	78	115	105	1.09524	3	165	70	0	0	1.78	4.71	2.73	0.75
0	A A	G G	A G	C T	A G	1	59	161.2	67	84	99	0.848485	2	151.333	87.3333	0	0	1.06	4.23	2.26	1.59
0	A A	G G	A G	C T	A G	1	39	160	65.5	90	94	0.957447	2	143	109	0	0	0.63	4.27	1.89	1.93
1	A A	G G	A A	C T	A G	1	63	158	69	98	110	0.890909	2	195.333	110	0	0	2.61	5.95	3.49	1.55
0	A G	C C	A A	C T	A G	1	37	160.6	68	80	99	0.808081	2	109	89	1	0	0.8	4.32	1.96	1.6
0	A G	C G	A G	C C	A A	1	39	155.9	59.5	81.6	97.6	0.836066	2	129	84	0	0	0.57	3.45	1.38	1.23
0	A G	G G	A G	C C	A A	2	42	165	73	85	98	0.867347	2	137	109	1	1	1.18	4.37	2.32	1.37
0	A G	C C	G G	T T	G G	2	46	162	67	82	94	0.87234	2	144	98	0	0	0.87	3.68	1.55	1.16
0	A G	C G	A G	C T	A G	1	56	163	71	89	102	0.872549	2	133	90	0	0	0.68	5.13	2.7	1.98
0	A G	C C	A G	C C	A A	1	48	146.2	55	83	95	0.873684	2	158	108	0	0	0.99	4.46	2.14	1.4
0	A G	C G	A G	C C	A G	1	46	154	59	90	103	0.873786	2	172	97	0	0	0.82	3.46	1.58	1.15
0	A G	C C	A A	C C	A A	2	34	162	67	80	91	0.879121	2	120	67	1	1	0.88	3.28	1.64	1.24
0	A G	C G	A A	C C	A A	1	48	165.5	67.4	86.2	98	0.879592	2	151	96	1	0	0.72	3.43	1.33	1.63
0	A G	C G	G G	C T	A G	1	48	169	73	90	101	0.891089	2	140	90	1	0	1.09	2.67	1.21	1.11
0	A G	C C	A G	C C	A A	2	38	159	61	84	94	0.893617	2	121	85	0	0	0.59	3.77	1.82	1.45
0	A G	C G	A G	C C	A A	2	55	164	70	87.4	97.4	0.897331	2	130	73	0	0	0.88	4.69	2.6	1.33
0	A G	C G	A G	C C	A A	2	62	163	64	87	95.6	0.910042	2	133	88	1	1	1.45	4.48	1.97	1.58
0	A G	C G	A A	C T	A G	2	27	149	60	86	94	0.914894	2	128	98	1	0	1.03	4.04	1.61	1.34
0	A G	G G	G G	C C	A A	2	20	126	42	86	94	0.914894	2	108.667	78.6667	0	0	0.88	3.92	1.7	1.78
0	A G	G G	A G	C T	A G	1	32	162	64	88	94	0.93617	2	102	79.3333	0	0	0.56	4.49	2.75	1.3
0	A G	C C	A A	C C	A A	1	56	162	63	91	97	0.938144	2	169	120	0	1	0.8	4.9	2.53	1.58
0	A G	C G	A A	C C	A G	2	30	150	59	86.2	91.6	0.941048	2	102	61	0	0	0.9	4.22	2.1	1.64
0	A G	G G	A G	C C	A A	2	40	154.2	65.4	94.8	100.7	0.94141	2	155	99	1	0	0.92	4.13	1.94	1.6
0	A G	C C	G G	C C	A A	1	33	174	83	99	104	0.951923	2	120	80	0	1	1.49	4.01	1.49	2.06
0	A G	G G	A G	C C	A A	1	45	174	79	101	105	0.961905	2	129.333	90	0	1	0.64	4.71	2.75	1.61
0	A G	G G	A G	C C	A A	2	55	170	73.6	89.5	93	0.962366	2	135	100	1	1	1.45	4.55	2.71	1.37
0	A G	C G	A G	C C	A A	2	74	174	74	98	101	0.970297	2	130	79.3333	0	0	1.09	4.72	2.46	1.87
1	A G	C G	G G	C C	A A	1	61	162	65	75	92	0.815217	2	170	103.333	0	0	1.36	6.44	3.78	1.67
1	A G	C G	A A	C T	A G	2	44	172	75	82	100	0.82	2	130	80	2	2	0.73	3.48	1.77	1
1	A G	G G	G G	C C	A A	2	40	154.5	61	82	98	0.836735	2	126	84	0	0	1.16	6.58	3.05	2.89
1	A G	C G	A A	C C	A A	2	45	170	80	102	118	0.864407	2	181	124	0	0	1.82	6.83	3.6	1.54
1	A G	C C	A A	C T	A G	1	29	177	85	90	103	0.873786	2	110	81	0	0	1.38	4.6	2.39	0.93
1	A G	G G	A A	C C	A A	2	43	162	65	89	100	0.89	2	126	70	0	0	2.68	5.28	2.86	1.15
1	A G	G G	A A	C C	A A	2	55	166	77	90	101	0.891089	2	138	88	0	0	2.83	4.69	2.38	1.01
1	A G	C C	A A	C C	A A	1	33	165.5	75	93	104	0.894231	2	150	99	0	0	1.9	5.67	3.45	0.93
1	A G	C C	A G	C C	A A	2	32	163.5	73	78	86	0.906977	2	149	61	0	0	0.97	6.26	4.1	1.69
1	A G	C G	A G	C T	A G	2	32	163.5	73	78	86	0.906977	2	149	61	0	0	0.97	6.26	4.1	1.69
1	A G	G G	G G	C T	A G	1	69	171	73	97	106	0.915094	2	180	110	1	0	1.12	4.32	2.21	0.92
1	A G	C G	A A	C C	A A	2	58	160	70	90	98	0.918367	2	233.333	103.333	1	0	2.44	4.1	2.46	1.26
1	A G	C C	A G	C C	A A	1	29	165	70	86	93	0.924731	2	135	75	1	0	0.65	2.87	1.58	0.8
1	A G	C G	A G	C C	A A	1	24	156	66	96	103	0.932039	2	95.3333	63.3333	0	0	2.21	6.33	3.14	2.61
1	A G	C G	A A	C C	A A	1	22	172	72	91	97	0.938144	2	120	80	0	0	4.87	6.24	2.36	0.84
1	A G	G G	A G	C C	A A	2	64	157	62	91	97	0.938144	2	148	92	0	0	0.71	6.31	3.6	2.25
1	A G	G G	G G	C T	A G	2	34	165	69	95	101	0.940594	2	126	90	0	0	0.81	2.67	1.34	0.75
1	A G	G G	A A	C C	A A	2	40	158	67	90	95	0.947368	2	124	87	0	0	0.8	3.39	1.94	0.97
1	A G	C G	A G	C T	A G	1	36	170	76	97	100	0.97	2	143	89	0	0	1.16	3.24	1.82	0.9
1	A G	C G	G G	C C	A A	1	69	173	75	98	100	0.98	2	150	83	1	1	2.71	7.68	4.49	2.36
1	A G	G G	A G	C C	A A	1	65	169	79	98	98	1	2	190	106	1	0	2.71	5.04	2.77	0.89
1	A G	G G	A A	C T	A G	2	46	165	74	100	90	1.11111	2	121	83	0	0	3.66	2.94	1.74	0.79
0	G G	C G	G G	C C	A A	1	22	167	67	75	97	0.773196	2	130	76.6667	0	0	0.79	3.85	1.75	1.87
0	G G	C G	G G	C C	A A	2	56	149	55	72	92	0.782609	2	122	76.6667	1	0	1.47	5.16	2.5	2.35
0	G G	G G	A G	C C	A A	2	25	165	68	78	99	0.787879	2	126	86	0	0	0.84	3.48	1.62	1.32
0	G G	C G	G G	T T	G G	1	47	173.5	75.5	78.9	99.7	0.791374	2	168	87	1	0	0.63	4.35	1.94	1.61
0	G G	G G	G G	C C	A A	1	30	170	75	77	96	0.802083	2	122	89	2	0	0.8	4.43	1.86	1.36
0	G G	C G	A A	C C	A A	1	51	150	56	84	104	0.807692	2	138.333	98.3333	0	0	0.98	4.68	2.38	1.8
0	G G	C G	G G	C C	A A	2	45	171.5	75	80	99	0.808081	2	146	86	0	0	0.69	3.5	1.24	1.54
0	G G	C G	A G	C T	A G	2	35	161	63	81	100	0.81	2	122	82	0	0	0.98	3.66	1.5	1.59
0	G G	G G	G G	C T	A G	1	23	180.5	80	81	100	0.81	2	141	82	0	0	0.79	3.99	2.06	1.26
0	G G	C G	G G	C C	A A	1	36	170	74	75	91	0.824176	2	116.667	87.3333	0	0	0.74	3.81	1.77	1.18
0	G G	C G	G G	C C	A A	2	34	157	63	85	103	0.825243	2	96	72.5	0	0	0.66	3.82	1.75	1.63
0	G G	G G	A A	C C	A A	1	49	169	69	78	94	0.829787	2	128	85	1	0	0.96	4.38	2.81	1.24
0	G G	C C	A G	C C	A G	2	52	156.2	61	82	98.2	0.835031	2	149	86	1	0	0.8	4.71	2.3	1.85
0	G G	C G	A G	C T	A G	2	21	170	78	76	91	0.835165	2	145	89	0	0	1.06	3.41	1.76	1.13
0	G G	G G	G G	C C	A A	2	31	165	72	82	98	0.836735	2	120	81	0	0	0.72	4.55	2.23	1.36
0	G G	C G	A G	C C	A A	2	26	153	64	83	99	0.838384	2	112	82	0	0	0.64	3.67	1.53	1.72
0	G G	C G	A A	C C	A A	1	35	177	76	85	101	0.841584	2	116.333	70	1	0	1.06	4.7	2.69	1.54
0	G G	C C	A A	C T	A G	2	28	165	66	80	95	0.842105	2	134	81	0	0	1.07	4.62	2.55	1.31
0	G G	C C	G G	C T	A G	1	37	172	71	80	95	0.842105	2	131	89	2	0	1.49	4.56	2.8	1.3
0	G G	C C	A A	C C	A A	1	29	175.2	82	80.8	95.2	0.848739	2	133	83	1	0	0.54	2.78	1.13	1.15
0	G G	C G	A G	C T	A G	2	23	167.4	69.8	85	100	0.85	2	115	69	0	0	1.07	4.37	1.99	2.33
0	G G	C C	A A	C T	A G	1	38	166	68	80	94	0.851064	2	130	80	0	0	0.75	3.36	1.53	1.39
0	G G	C G	A G	C C	A A	2	32	172	76	83	97	0.85567	2	124	90	1	0	0.73	3.87	1.98	1.31
0	G G	G G	A G	C C	A A	1	38	177.8	76.2	88.6	103.2	0.858527	2	117.5	80	1	2	0.78	4.23	2.27	1.24
0	G G	C G	A A	C C	A A	1	21	159.7	68	87	101	0.861386	2	115	79	0	0	0.83	4.11	1.7	1.57
0	G G	C C	G G	C C	A A	1	33	152	63	82	95	0.863158	2	110	77	1	0	0.64	4.91	2.63	1.62
0	G G	G G	A A	C C	A A	2	48	159	62	87	100	0.87	2	180	80	1	0	0.95	4.11	1.94	1.67
0	G G	C G	A G	C T	A G	2	47	157.8	64	89	102	0.872549	2	139	97	0	0	1.14	4.32	1.9	1.5
0	G G	C C	A G	C C	A A	2	58	170	75	90	103	0.873786	2	131	81	1	1	0.63	4.76	1.67	2.3
0	G G	C G	A G	C C	A A	1	37	170	70	84	96	0.875	2	146	100	0	0	1.56	4.75	2.5	1.53
0	G G	G G	A A	C C	A A	2	31	157	62	75	85	0.882353	2	118	78	0	0	0.84	4.19	2.04	1.85
0	G G	C C	A G	C C	A A	1	52	165.5	66.5	78	88	0.886364	2	126	63	1	2	0.89	3.87	2.18	1.11
0	G G	G G	A G	C C	A A	1	59	160	68	86	97	0.886598	2	129	89	0	0	1.16	3.69	1.57	1.47
0	G G	C C	A G	C C	A A	1	29	154.4	64	89.2	100.6	0.88668	2	116	74	1	0	0.84	3.77	2.06	1.19
0	G G	G G	A A	C C	A A	1	60	165	73	87	98	0.887755	2	150	74	0	1	1.01	4.99	2.47	1.55
0	G G	C C	A A	C T	A G	1	50	164.5	65	83.5	94	0.888298	2	164	86	0	0	0.7	3.34	1.34	1.66
0	G G	G G	A A	C C	A A	1	24	182.5	92	96	108	0.888889	2	122	79	1	0	1	3.94	2.01	1.09
0	G G	G G	A G	C C	A A	2	30	160	64	90	101	0.891089	2	111	80	0	0	0.78	4.16	2.23	1.51
0	G G	G G	A G	C T	A G	2	74	140	52	90	101	0.891089	2	152	94	0	0	0.52	3.77	1.85	1.48
0	G G	C G	A A	C T	A G	2	45	153	57	82	92	0.891304	2	120	72.6667	1	0	1.39	4.29	2.66	1.1
0	G G	C C	A G	C C	A G	1	40	161.5	66.5	93.4	104.6	0.892925	2	120	79	1	0	0.64	4.29	2.16	1.33
0	G G	G G	A G	C C	A A	1	58	163	65	88	98	0.897959	2	164	96	0	0	0.68	4.41	2.16	1.4
0	G G	C G	A A	C T	A G	2	55	165	70	99	110	0.9	2	200	125	0	0	1.1	4.86	2.79	1.53
0	G G	C C	A G	C T	A G	1	48	164	70	90	100	0.9	2	126	80	1	0	0.76	4.39	2.13	1.4
0	G G	C G	A A	C C	A A	1	38	168	70	85	94	0.904255	2	138	79	1	1	0.47	4.32	1.9	1.99
0	G G	G G	A A	C C	A A	1	71	168	78	100	110	0.909091	2	150	86	0	0	0.66	4.84	2.46	1.81
0	G G	C C	A A	C T	A G	1	47	153	60	90	98	0.918367	2	130	72	1	0	1.23	3.22	1.47	1.06
0	G G	C G	A G	C T	A G	2	52	162	64	88	95	0.926316	2	128	84	0	0	1.09	4.65	2.56	1.09
0	G G	C G	A G	C T	A G	1	60	170	79	91.8	98.4	0.932927	2	143	87	1	0	0.77	4.92	2.71	1.5
0	G G	C G	A G	C C	A A	2	56	166	73	96	102	0.941176	2	156	82	2	2	0.8	5.14	2.57	1.86
0	G G	C G	A G	C C	A A	1	40	168	70	98	104	0.942308	2	120	82	1	1	0.8	3.75	1.73	1.45
0	G G	G G	A A	C C	A A	1	49	181	81	94.4	100	0.944	2	149	84	1	0	0.56	4.2	2.06	1.82
0	G G	C G	A G	C C	A A	2	48	164	70	92	96.4	0.954357	2	167	102	0	0	0.53	4.71	2.07	1.98
0	G G	C G	A A	C T	A G	2	45	166	77	94	98	0.959184	2	120.667	82	2	0	0.96	4.32	2.73	1.16
0	G G	C G	A G	T T	G G	2	66	162	65	98.3	102	0.963725	2	185	121	1	0	0.84	4.61	2.39	1.32
0	G G	C G	A G	C T	A G	2	57	141	53	98	100	0.98	2	179	91	1	0	1.24	4.31	2.06	1.79
0	G G	C C	A G	C C	A A	2	73	165	72	89	90	0.988889	2	219	117	1	1	0.66	4.79	2.32	1.91
0	G G	C G	A G	C C	A A	1	58	168	71	94	95	0.989474	2	173	83	1	2	0.57	3.54	1.89	1.14
0	G G	C C	A A	C C	A A	2	55	161.4	64	100	98	1.02041	2	134	88	1	0	1.08	3.42	1.76	1.13
0	G G	C G	A A	C T	A G	1	66	157	68.5	115	107.2	1.07276	2	168	92	0	0	0.88	4.8	2.87	1.66
0	G G	C G	A G	C C	A G	1	30	175	80	103	93	1.10753	2	125	89	0	1	0.49	3.84	1.92	1.35
1	G G	G G	A G	C T	A G	1	29	168.5	71	74	95.5	0.774869	2	112	77	0	0	0.75	3.16	1.47	1.02
1	G G	G G	A G	C C	A A	1	47	175	82	82	105	0.780952	2	147.5	95	2	0	2.78	5.55	3.3	1.56
1	G G	C C	G G	C C	A A	1	56	168	70	75	95	0.789474	2	160	110	1	0	0.88	3.39	1.63	1
1	G G	C C	A G	C C	A A	2	46	165	66	75	94	0.797872	2	127.5	90	1	1	1.71	3.63	1.7	0.96
1	G G	C G	A A	C C	A A	2	22	176	75	79	98	0.806122	2	130	84	0	0	0.65	3.09	1.39	0.96
1	G G	C G	A G	C T	A G	1	61	162	65	75	92	0.815217	2	170	103.333	0	0	1.36	6.44	3.78	1.67
1	G G	C G	A A	C C	A G	1	44	168	68	85	104	0.817308	2	119	78	0	0	0.73	3.25	1.46	1.01
1	G G	C G	A G	C C	A G	2	27	160	62.5	70	85	0.823529	2	135	89	0	0	0.33	2.63	1.24	1.01
1	G G	C G	A G	C C	A A	1	29	165	67	75	90	0.833333	2	130	84	0	0	1.4	3.86	1.95	0.98
1	G G	G G	A G	C C	A A	2	37	158	60	81	97	0.835052	2	111	80	0	0	0.67	2.7	1.32	1
1	G G	C G	G G	C C	A A	2	21	148	53	77	92	0.836957	2	118	70	0	0	0.75	1.94	0.98	0.57
1	G G	C G	A G	C C	A A	2	43	162	65	88	105	0.838095	2	130	100	0	0	1.63	6.22	3.3	1.74
1	G G	C G	A A	T T	G G	1	22	176	83	83	99	0.838384	2	125	77	0	0	2.58	4.34	1.98	1.19
1	G G	C C	A G	C C	A A	2	46	152	59	83	98	0.846939	2	121	73	1	0	2.45	3.94	2.27	1.15
1	G G	C G	G G	C C	A A	2	35	171.6	71	84	99	0.848485	2	125	81	1	0	0.61	3.54	1.88	0.9
1	G G	G G	A A	C C	A A	2	40	170	80	90	106	0.849057	2	119	79	0	0	1.02	3.64	1.67	0.88
1	G G	C G	A G	C C	A A	1	58	160	70	85	100	0.85	2	123	83	0	0	1.84	6.46	4.07	1.58
1	G G	C G	A G	C C	A A	2	58	160	70	85	100	0.85	2	123	83	0	0	1.84	6.46	4.07	1.58
1	G G	C G	G G	C T	A G	2	52	159	64	85	100	0.85	2	98	68	1	0	1.57	3.84	1.85	0.97
1	G G	C G	A A	C C	A A	2	46	154	65	82	96	0.854167	2	129	81	0	0	1.83	7.22	3.74	1.62
1	G G	C C	A G	C C	A A	2	35	162	65	78	91	0.857143	2	136	88	1	1	2.4	4.4	2.18	1.22
1	G G	C G	G G	C C	A A	2	37	171	72	84	98	0.857143	2	149	109	1	0	2.45	4.94	2.42	2.34
1	G G	C C	A G	C C	A A	2	40	173.9	81.5	90.1	105	0.858095	2	132	101	1	0	3.69	5.79	3.25	1
1	G G	G G	A A	C C	A A	2	37	176	79	85	99	0.858586	2	116	78	1	0	1.58	4.64	2.69	0.98
1	G G	C C	G G	C C	A A	2	58	164	67	88	102	0.862745	2	160	100	1	0	0.65	3.54	1.66	1.02
1	G G	C C	A A	C C	A A	1	55	147	53	63	73	0.863014	2	135.333	88.6667	1	0	1.5	3.06	1.81	0.72
1	G G	C G	A A	C T	A G	1	55	147	53	63	73	0.863014	2	135.333	88.6667	1	0	1.5	3.06	1.81	0.72
1	G G	G G	G G	C C	A A	2	32	171.6	80.1	96.4	111.4	0.86535	2	127.333	88.6667	0	0	4.54	3.7	2.14	0.91
1	G G	C G	A G	C C	A A	1	48	186	96	96	110	0.872727	2	150	100	0	2	1.25	3.27	1.58	0.78
1	G G	C C	A G	C T	A G	1	68	164	66	84	96	0.875	2	116	78	1	0	0.81	4.32	2.23	1
1	G G	C G	A G	C T	A G	1	44	167.4	68.4	84.4	96.2	0.877339	2	142	80	0	0	0.56	2.38	1.26	0.83
1	G G	C G	A A	C C	A A	2	35	155	62	84	95	0.884211	2	90	70	0	0	3.17	5.84	3.06	1.87
1	G G	C G	A G	C C	A A	2	35	155	62	84	95	0.884211	2	90	70	0	0	3.17	5.84	3.06	1.87
1	G G	C G	A A	C C	A A	1	40	170	80	94	106	0.886792	2	130	84	0	0	1.46	5.24	3.1	0.95
1	G G	G G	A A	C C	A A	2	58	168	72	88	99	0.888889	2	162	90	1	1	1.37	6.49	3.5	1.65
1	G G	G G	A A	C T	A G	1	63	158	69	98	110	0.890909	2	195.333	110	0	0	2.61	5.95	3.49	1.55
1	G G	C G	A G	C C	A A	2	29	179	81	98	110	0.890909	2	129	84	0	1	1.17	4.59	2.94	0.98
1	G G	C C	G G	C T	A G	1	67	160	68	98	110	0.890909	2	167	97	0	0	2.21	6.33	3.65	2.16
1	G G	C G	A A	C C	A A	2	38	156	60	84	94	0.893617	2	150	100	1	0	2.99	4.59	2.46	1.11
1	G G	G G	A A	C T	A G	2	38	156	60	84	94	0.893617	2	150	100	1	0	2.99	4.59	2.46	1.11
1	G G	C G	A G	C C	A A	2	52	168	73	94	105	0.895238	2	120	99	1	0	1.15	3.93	2.58	0.95
1	G G	C G	A G	C C	A A	1	64	176	78	88	98	0.897959	2	125.333	85.3333	1	0	0.77	3.98	2.26	0.8
1	G G	C G	A A	C T	A G	1	33	177	78	90	100	0.9	2	140	80	1	1	1.37	3.37	1.9	0.98
1	G G	C G	A A	C T	A G	2	55	180	78	91	101	0.90099	2	164	112	1	0	1.59	4.97	3.49	0.89
1	G G	C G	G G	C T	A G	2	55	180	78	91	101	0.90099	2	164	112	1	0	1.59	4.97	3.49	0.89
1	G G	C C	A G	C C	A A	1	20	176	81	94	104	0.903846	2	134	84	0	1	0.9	4	1.82	1.03
1	G G	C G	A G	C C	A A	2	41	168	79	94	104	0.903846	2	126	80	1	0	2.55	4.57	2.5	1.17
1	G G	G G	G G	C C	A A	2	35	177	83	88	97	0.907216	2	136	88	0	0	2.63	4.72	2.7	1.15
1	G G	C G	A G	C C	A A	2	29	170	71	92	101	0.910891	2	155.333	110.667	0	1	2.4	4.35	2.12	1.58
1	G G	C G	A A	C C	A A	1	48	154.8	65	92	100.5	0.915423	2	134	80.6667	0	0	1.14	7.91	4.79	2.3
1	G G	C C	A G	C C	A A	1	28	180	82	101	110	0.918182	2	140	88	0	0	1.55	4.47	2.2	0.97
1	G G	C G	A G	C T	A G	2	58	160	70	90	98	0.918367	2	233.333	103.333	1	0	2.44	4.1	2.46	1.26
1	G G	G G	A A	C C	A A	2	32	175	79	94	102	0.921569	2	123	85	1	0	2.81	5.35	2.92	1.29
1	G G	C G	A G	C T	A G	1	25	170	70	88	95	0.926316	2	124	80	1	0	0.85	2.65	1.18	0.96
1	G G	C G	A G	C C	A A	2	24	156	66	96	103	0.932039	2	95.3333	63.3333	0	0	2.21	6.33	3.14	2.61
1	G G	C C	G G	C C	A A	1	26	179	79	98	105	0.933333	2	135	81	1	0	3.29	3.89	1.96	0.81
1	G G	C C	G G	C T	G G	1	43	173	80	95	100	0.95	2	129	74	0	0	1.76	3.79	2.04	0.94
1	G G	G G	A A	C C	A A	2	58	164	74	100	105	0.952381	2	110	80	1	0	1.5	4.26	2.26	0.94
1	G G	C G	G G	C C	A A	2	40	167.2	70	90.2	94.4	0.955508	2	126	87	0	0	2.66	6.16	3.14	1.47
1	G G	C C	A G	C C	A A	2	26	164	70	88	92	0.956522	2	145	88	0	0	0.58	1.85	0.97	0.65
1	G G	G G	G G	C C	A A	1	32	170.5	77	90	94	0.957447	2	131	80	1	0	0.99	3.27	1.69	0.9
1	G G	C G	A G	C C	A A	1	55	169	71	98	102	0.960784	2	140	81	0	0	4.77	6.65	3.12	1.98
1	G G	G G	G G	C T	A G	1	43	171	79	98	102	0.960784	2	140	90	1	0	2.62	5	2.43	1.18
1	G G	G G	A A	C C	A A	2	45	172.5	77.5	94	97.8	0.961145	2	160	109	1	1	5.21	4.52	2.64	1
1	G G	G G	G G	C T	G G	2	79	170	74	100	104	0.961538	2	160	95	1	0	1.8	5.17	2.71	0.98
1	G G	C C	G G	C C	A G	1	44	170	73	95	98	0.969388	2	150	90	1	0	2.91	5.44	2.82	1.03
1	G G	G G	A A	C C	A A	2	69	161	71	96	99	0.969697	2	140	90	0	0	1.42	3.72	1.91	0.93
1	G G	G G	A A	C C	A A	1	50	166	70	97	100	0.97	2	110	80	1	0	1.54	4.36	2.4	0.85
1	G G	C G	G G	C C	A A	1	46	180	80	94	96	0.979167	2	137	87	0	0	2.62	4.99	2.58	1.53
1	G G	C G	A A	C T	A G	1	47	175	80	96	98	0.979592	2	136	90	1	1	1.14	6.63	3.74	1.91
1	G G	C G	A G	C C	A A	2	25	171.4	78	96	98	0.979592	2	134	84	1	0	4.55	3.57	1.62	1.22
1	G G	C C	A A	C T	A G	1	29	164	72	99	101	0.980198	2	120	90	1	0	1.09	3	1.66	0.6
1	G G	G G	A G	C C	A A	1	58	155.5	66.5	97	98.2	0.98778	2	136	76	0	0	1.62	6.52	3.68	1.67
1	G G	G G	A A	C C	A A	2	55	158	66	99	100	0.99	2	118	78	2	0	1.46	3.4	2.06	0.99
1	G G	C C	A G	C T	A G	1	57	173	78	100	101	0.990099	2	174	100	1	0	4.2	4.91	2.76	0.87
1	G G	G G	A G	C C	A A	1	65	170	74	97	96	1.01042	2	173	110	0	0	0.56	3.08	1.46	0.95
1	G G	C G	A G	C C	A A	2	77	153	61	97	94	1.03191	2	135	72.5	0	0	0.8	2.75	1.53	0.95
1	G G	G G	A G	C C	A A	2	65	160	68	95	90	1.05556	2	170	120	0	0	1.17	3.81	1.78	0.97
1	G G	C G	A A	C T	A G	1	41	180	88	104	98	1.06122	2	132	82	0	0	2.48	5.63	3.54	1.15
1	G G	C C	A G	C C	A A	1	38	167	67	109.5	103	1.06311	2	122	88	0	0	1.46	7.39	4.91	1.86
1	G G	G G	A G	C C	A A	1	38	167	67	109.5	103	1.06311	2	122	88	0	0	1.46	7.39	4.91	1.86
1	G G	C C	A A	C T	A G	2	48	155	60	80	90	0.888889	2	130	85	0	0	2.55	4.56	2.37	0.85
1	G G	C G	G G	C T	A G	2	55	151	60	97	100	0.97	2	172	75	0	0	1.1	3.85	2.38	0.93
0	A A	G G	A G	C T	A G	1	44	168	70	89	102	0.872549	2	122	81	0	0	0.9	4.12	2.68	1.06
0	A A	C C	A G	C T	A G	1	61	163	65	89	99	0.89899	2	115	83	2	0	1.22	4.8	2.22	1.39
0	A A	C G	A G	C C	A A	1	50	172	73	98	101	0.970297	2	131	81	1	0	0.89	4.41	1.96	1.38
1	A A	G G	A A	C T	A G	2	39	151	61	88	115	0.765217	2	114	90	0	0	1.7	4.16	2.68	0.87
1	A A	C C	A G	C T	A G	2	24	168	70	87	101	0.861386	2	121	72	0	0	1.79	4.62	2.44	0.9
1	A A	C G	A G	C C	A G	2	40	147	52	88	102	0.862745	2	133	91	0	0	1.79	6.2	4.63	1.05
1	A A	G G	G G	C C	A A	2	30	152	62	92	101	0.910891	2	108	50	0	0	2.79	4.69	2.13	0.94
1	A A	C G	A G	C C	A A	1	19	172	76	97	104	0.932692	2	160	90	0	0	3.37	4.67	2.4	0.97
1	A A	G G	A G	C C	A A	1	50	164	72	101	103	0.980583	2	163	100	2	0	1.98	5.43	2.98	0.96
1	A A	C G	A G	C C	A A	1	44	170	78	104	103	1.00971	2	150	100	0	0	1.73	5.83	3.99	0.9
0	A G	C C	G G	C T	A G	1	72	155	60	71	95	0.747368	2	163	100	1	2	0.98	4.45	3.14	1.16
0	A G	C G	A A	C T	A G	2	57	163	64	84	104	0.807692	2	118	84	0	0	0.68	5.03	2.63	1.13
0	A G	C G	G G	C C	A A	1	60	156	63	77	95	0.810526	2	160	70	0	0	1.49	5.15	2.54	1.39
0	A G	C G	A A	C C	A A	2	37	159	62	83	102	0.813725	2	108	81	0	0	0.68	4.01	1.9	1.72
0	A G	G G	A A	C C	A A	1	34	165	66	80	98	0.816327	2	115	55	2	2	0.95	2.94	1.14	1.17
0	A G	G G	G G	C C	A A	2	54	147	58	75	91	0.824176	2	123	73	0	0	1.22	4.42	2.53	1.47
0	A G	C C	G G	C C	A A	1	24	167	67	82	96	0.854167	2	110	70	1	0	0.94	3.11	1.37	1.49
0	A G	G G	A G	C C	A A	2	45	152	58	87	101	0.861386	2	170	112	0	0	0.72	4.11	1.58	1.57
0	A G	G G	A G	C C	A A	1	27	157	62	86	96	0.895833	2	113	83	1	0	0.71	3.46	1.95	1.23
0	A G	C C	G G	C C	A A	2	35	147	53	89	99	0.89899	2	116	72	0	0	0.88	4.7	2.15	1.3
0	A G	G G	A G	C C	A A	1	47	152	57	87	95	0.915789	2	125	63	0	0	1.38	4.88	2.62	1.07
0	A G	G G	A G	C C	A A	1	38	161	63	88	96	0.916667	2	150	90	1	0	1.19	3.21	1.51	1.2
0	A G	C C	A A	C C	A A	2	50	160	70	96	100	0.96	2	120	75	0	0	0.6	3.97	1.57	1.44
1	A G	C C	A G	C C	A A	2	57	153	57	78	93	0.83871	2	160	95	0	0	1.56	5.19	2.88	0.94
1	A G	C G	A G	T T	G G	1	19	169	76	82	97	0.845361	2	110	80	1	0	4.86	4.16	1.86	0.73
1	A G	C C	A A	C C	A A	2	18	158	60	84	99	0.848485	2	90	60	0	0	0.96	2.78	1.42	0.84
1	A G	C G	G G	C C	A A	1	52	169	72	87	102	0.852941	2	150	100	1	0	3.5	5.75	4.13	0.92
1	A G	C G	A G	C C	A A	1	29	165	75	98	112	0.875	2	118	80	0	0	2.52	5.08	2.66	0.9
1	A G	C G	G G	C C	A A	2	47	149	58	87	99	0.878788	2	122	80	0	0	2.6	5.43	3.27	0.96
1	A G	C G	A A	C C	A A	2	37	159	61	92	103	0.893204	2	110	70	0	0	1.54	3.79	2.23	0.83
1	A G	C G	G G	C C	A A	1	35	171	74	90	100	0.9	2	110	60	1	1	2.42	7.38	4.09	1.05
1	A G	G G	A G	C C	A A	1	38	170	70	92	102	0.901961	2	120	81	0	0	2.67	6.07	3.02	0.97
1	A G	C G	G G	C C	A A	2	60	154	63	88	97	0.907216	2	118	78	0	0	2.02	4.45	2.76	0.83
1	A G	G G	G G	C C	A A	2	76	135	44	82	90	0.911111	2	151	72	0	0	2.01	5.48	2.84	0.79
1	A G	C G	A G	C C	A A	1	42	161	71	97	106	0.915094	2	131	95	0	0	4.72	5.32	2.76	0.75
1	A G	C G	A G	C C	A A	1	27	171	80	91	98	0.928571	2	144	95	0	0	3.31	4.61	2.35	0.83
1	A G	C G	A G	C C	A A	1	60	152	60	100	107	0.934579	2	150	100	0	0	2.1	5.1	2.6	0.93
1	A G	C G	A A	T T	G G	1	19	158	60	89	94	0.946809	2	120	80	1	1	3.09	4.79	2.4	0.94
1	A G	C G	A G	C T	A G	1	67	160	63	95	100	0.95	2	150	120	2	0	0.98	1.4	1.12	0.83
1	A G	C G	G G	C C	A A	1	47	157	66	96	100	0.96	2	145	80	0	0	4.79	8.98	5.07	1.1
1	A G	C C	A A	C C	A A	1	41	150	55	93	95	0.978947	2	160	80	2	2	2.15	6.71	4.53	1.1
1	A G	G G	A G	C T	A G	2	29	153	60	95	97	0.979381	2	140	80	0	0	2.8	5.98	3.35	1.57
1	A G	G G	G G	C C	A A	1	44	166	76	100	102	0.980392	2	130	80	0	0	3.47	4.97	2.39	0.84
1	A G	C C	A G	C T	A G	1	60	166	68	99	100	0.99	2	135	80	1	0	1.74	3.71	2.37	0.58
1	A G	C C	A A	C C	A A	1	36	168	74	103	103	1	2	120	80	0	0	5.04	5.9	2.98	0.82
1	A G	C G	A G	C T	A G	2	61	173	82	103	102	1.0098	2	175	75	0	0	3.37	5.64	3.46	0.77
0	G G	G G	A G	C C	A A	2	63	150	55	52	96	0.541667	2	155	90	0	0	1.06	4.99	2.49	1.34
0	G G	C G	A A	C T	A G	2	35	152	60	78	102	0.764706	2	133	90	0	0	0.99	4.88	2.72	1.66
0	G G	C C	G G	C T	A G	2	37	158	61	74	96	0.770833	2	100	60	0	0	0.52	2.84	1.34	1.1
0	G G	C G	A A	C C	A A	1	56	163	67	82	104	0.788462	2	143	100	0	0	0.62	4.13	2.42	1.63
0	G G	G G	A G	C C	A A	2	38	151	57	79	99	0.79798	2	100	70	0	0	0.85	4.24	2.48	1.28
0	G G	C C	A A	C C	A A	2	31	149	60	76	95	0.8	2	120	95	0	0	0.5	4.31	2.76	1.34
0	G G	C C	G G	C C	A A	2	47	152	59	77	96	0.802083	2	120	70	0	0	1.09	4.53	2	1.27
0	G G	G G	G G	C C	A A	1	43	163	68	86	107	0.803738	2	96	68	0	0	0.99	4.01	1.7	1.32
0	G G	C G	A G	C T	A G	2	18	146	55	77	95	0.810526	2	115	75	0	0	0.62	4.38	2.62	1.52
0	G G	C G	A G	C T	A G	1	61	170	74	82	101	0.811881	2	150	90	0	0	0.83	4.35	3	1.18
0	G G	C G	G G	C C	A A	1	29	169	70	81	99	0.818182	2	110	85	0	0	0.84	4	2.36	1.29
0	G G	C C	A A	C C	A A	1	42	163	68	84	102	0.823529	2	115	75	0	0	0.81	4.02	2.64	1.05
0	G G	G G	A G	T T	G G	1	46	156	60	78	94	0.829787	2	144	91	0	0	1.12	3.79	1.82	1.41
0	G G	C G	A G	C T	A G	1	56	170	70	94	113	0.831858	2	120	80	0	0	0.91	3.95	2.4	1.23
0	G G	C G	A G	C C	A A	1	26	160	71	90	108	0.833333	2	100	65	0	0	0.88	3.95	1.79	1.22
0	G G	G G	G G	C C	A A	1	32	159	63	82	98	0.836735	2	96	60	0	0	0.87	4.87	2.16	1.47
0	G G	G G	A G	C C	A A	2	66	152	58	80	95	0.842105	2	130	65	0	0	0.79	3.62	1.96	1.43
0	G G	C G	G G	C C	A A	2	31	148	55	76	90	0.844444	2	95	60	0	0	0.92	4.6	1.86	1.45
0	G G	G G	A G	C C	A A	2	39	169	72	83	98	0.846939	2	120	80	0	0	0.76	4.05	2.09	1.76
0	G G	C G	A G	C C	A G	1	27	157	62	76	89	0.853933	2	106	65	1	1	0.82	4.33	2.8	1.38
0	G G	C C	G G	C C	A A	1	47	157	61	82	96	0.854167	2	128	82	0	2	0.62	4	2.59	1.1
0	G G	C G	G G	C C	A A	1	49	165	68	92	107	0.859813	2	150	90	0	0	0.72	3.67	1.75	1.04
0	G G	G G	G G	C T	A G	2	39	156	63	78	90	0.866667	2	130	90	0	0	1.11	4.16	2.46	1.4
0	G G	G G	G G	C C	A G	2	42	149	55	79	91	0.868132	2	110	80	0	0	0.65	4.63	2.82	1.45
0	G G	C G	G G	C T	A G	2	38	143	50	80	92	0.869565	2	110	90	0	0	0.64	3.38	1.71	1.35
0	G G	G G	A G	C T	A G	1	79	155	60	88	101	0.871287	2	120	80	0	0	0.78	4.51	1.95	1.45
0	G G	G G	A G	C C	A A	2	37	146	59	89	102	0.872549	2	110	70	0	0	0.68	4.25	1.86	1.43
0	G G	C C	G G	C C	A G	2	75	147	53	92	104	0.884615	2	180	90	0	0	0.66	3.45	1.87	1.25
0	G G	G G	A G	C T	A G	1	38	163	65	89	100	0.89	2	167	90	2	2	1.2	4.91	2.34	1.2
0	G G	C G	A A	C C	A A	1	59	168	68	88	98	0.897959	2	123	81	0	0	0.7	3.67	2.19	1.07
0	G G	C C	A G	C C	A A	2	45	153	57	85	94	0.904255	2	130	80	0	0	0.94	4.38	2.04	1.2
0	G G	C C	A A	C T	A G	1	51	177	76	91	100	0.91	2	118	90	0	0	1.14	3.98	2.23	1.31
0	G G	C C	A A	C T	A G	1	54	164	67	95	104	0.913462	2	128	85	0	0	1.2	4.75	2.34	1.39
0	G G	G G	A G	C C	A A	2	51	157	65	93	101	0.920792	2	107	70	0	0	0.84	4.19	1.78	1.34
0	G G	C C	G G	C C	A A	1	64	171	72	93	101	0.920792	2	148	90	0	0	1.25	3.88	1.63	1.24
0	G G	G G	A G	C C	A A	1	53	160	62	86	93	0.924731	2	110	70	2	0	0.59	3.96	2.47	1.24
0	G G	C C	A A	C T	A G	2	45	149	57	87	93	0.935484	2	110	80	0	0	0.03	4.22	2.55	1.14
0	G G	C G	A A	C C	A A	2	60	155	61	103	110	0.936364	2	183	130	0	0	0.57	5.01	3.06	1.62
0	G G	C G	G G	C T	A G	1	55	162	65	85	90	0.944444	2	130	80	0	0	1.21	4.42	2.6	1.18
0	G G	G G	A G	C C	A A	1	50	165	75	87	92	0.945652	2	126	88	0	0	0.49	4.32	2.92	1.24
0	G G	G G	A A	C C	A A	1	37	159	62	90	95	0.947368	2	137	72	1	0	1.52	5.09	2.61	1.17
0	G G	C C	A A	C C	A A	2	60	148	59	100	105	0.952381	2	120	80	0	0	1.01	4.58	2.05	1.46
0	G G	C C	G G	C T	A G	1	71	170	74	105	110	0.954545	2	110	40	0	0	0.71	3.29	1.37	1.05
0	G G	C G	A A	C T	A G	1	65	155	62	74	77	0.961039	2	150	100	0	0	1.14	5.16	3.28	1.32
0	G G	G G	G G	C C	A A	1	45	169	76	109	113	0.964602	2	121	81	0	0	0.89	4.2	2.7	1.11
0	G G	G G	G G	C C	A A	1	55	160	62	95	98	0.969388	2	130	70	0	0	1.14	4.12	1.94	1.11
0	G G	G G	A G	C T	A G	2	68	152	58	104	107	0.971963	2	100	70	0	0	1.25	4.21	2.06	1.08
0	G G	G G	G G	C C	A A	1	48	160	65	94	96	0.979167	2	120	80	0	0	0.79	3.77	1.58	1.19
0	G G	C G	G G	C C	A A	1	55	163	72	104	106	0.981132	2	130	71	0	0	1.2	4.06	1.78	1.25
0	G G	G G	A G	T T	G G	2	57	159	67	102	101	1.0099	2	150	100	0	0	1.02	4.25	1.89	1.27
1	G G	C G	A G	C C	A A	1	34	161	65	62	98	0.632653	2	110	60	0	0	2.55	5.79	3.16	0.94
1	G G	G G	A A	C C	A A	2	36	155	61	77	96	0.802083	2	120	75	0	0	1.1	4.21	2.81	0.93
1	G G	G G	G G	C T	A G	2	58	150	60	83	103	0.805825	2	160	110	0	0	2.75	4.3	2.31	0.73
1	G G	G G	G G	C C	A A	1	45	159	65	80	98	0.816327	2	100	50	0	0	1.47	9.58	5.3	1.2
1	G G	C G	A G	C C	A A	1	40	160	65	82	100	0.82	2	110	70	0	0	1.87	3.84	2.04	0.87
1	G G	C G	A G	C C	A A	1	50	170	75	91	110	0.827273	2	130	80	0	0	1.32	4.27	3.17	0.9
1	G G	C G	G G	C C	A A	2	39	149	62	82	99	0.828283	2	110	70	0	0	5.25	6.67	3.51	0.98
1	G G	G G	A A	C T	A G	2	23	167	74	85	101	0.841584	2	100	60	0	0	2.62	3.16	1.49	0.63
1	G G	C C	G G	T T	G G	1	32	163	67	82	97	0.845361	2	110	80	1	0	2.7	6.26	3.06	1.24
1	G G	C G	A G	C C	A A	1	42	171	72	88	103	0.854369	2	150	90	1	0	4.59	3.55	1.82	0.57
1	G G	C G	A A	C C	A A	2	26	159	61	83	97	0.85567	2	113	71	0	0	2.37	7.86	3.94	1.75
1	G G	C G	A A	C C	A A	1	24	168	70	81	94	0.861702	2	126	95	1	0	4.62	4.34	2.21	0.76
1	G G	G G	A G	C T	A G	2	24	155	65	89	103	0.864078	2	130	85	0	0	1.03	2.42	1.06	0.77
1	G G	G G	G G	C T	A G	1	26	152	62	83	96	0.864583	2	110	70	0	0	2.48	3.89	1.92	0.84
1	G G	C G	A G	C C	A A	2	39	152	63	86	99	0.868687	2	128	95	0	0	0.76	3.89	2.55	0.98
1	G G	C G	G G	C C	A A	2	45	160	62	94	108	0.87037	2	115	80	0	0	1.79	8.68	4.58	1.44
1	G G	C C	A A	C T	A G	1	68	172	72	83	95	0.873684	2	136	90	0	0	1.1	3.74	2.45	0.78
1	G G	G G	A A	C C	A A	2	31	150	55	84	96	0.875	2	110	60	0	0	1.82	6.45	3.57	1.25
1	G G	G G	A G	C C	A A	1	56	152	60	88	100	0.88	2	191	101	0	0	2.85	4.82	2.76	1.09
1	G G	C G	A G	C C	A A	1	62	156	60	82	93	0.88172	2	150	80	0	0	1.46	4.64	2.39	0.86
1	G G	C G	G G	C C	A A	2	49	157	62	82	93	0.88172	2	140	70	0	0	2.15	4.39	2.14	1
1	G G	G G	A A	C C	A A	1	37	159	64	88	99	0.888889	2	140	95	0	0	2.49	4.45	2.26	0.97
1	G G	G G	A G	C T	A G	2	43	153	64	88	99	0.888889	2	116	78	0	0	2.48	6.2	4.19	0.96
1	G G	C C	A G	C C	A A	2	64	159	70	97	109	0.889908	2	166	88	0	0	2.42	6.49	3.4	1.2
1	G G	G G	A G	C C	A A	2	38	155	63	89	100	0.89	2	110	70	0	0	0.08	4.44	5.27	1.6
1	G G	C G	A G	C C	A A	1	60	165	74	98	110	0.890909	2	165	83	0	0	2.08	4.61	2.83	0.85
1	G G	C C	A A	C T	A G	2	37	158	68	85	95	0.894737	2	130	90	0	0	1.77	4.24	2.69	0.97
1	G G	C G	A G	C C	A A	1	60	162	73	96	107	0.897196	2	150	100	0	0	0.91	3.11	1.85	0.74
1	G G	C G	G G	C C	A A	2	38	159	65	88	98	0.897959	2	130	90	0	0	0.72	3.02	1.61	0.77
1	G G	C G	A G	C C	A A	2	84	138	49	89	99	0.89899	2	155	90	0	0	1.19	8.05	4.32	1.37
1	G G	C G	G G	C C	A A	2	28	144	55	90	100	0.9	2	120	80	0	0	1.86	3.32	1.44	0.87
1	G G	G G	A G	C C	A A	1	50	182	82	100	111	0.900901	2	127	92	1	2	2.29	5.06	2.93	0.73
1	G G	G G	A G	C T	A G	1	57	166	69	91	101	0.90099	2	160	60	1	0	1.57	3.94	2.06	0.89
1	G G	G G	A A	C C	A A	2	29	160	71	92	102	0.901961	2	123	80	0	0	1.9	4.98	3.14	0.96
1	G G	C G	A A	C C	A A	1	36	170	76	86	95	0.905263	2	160	100	2	0	1.8	4.17	2.69	0.68
1	G G	G G	A G	C T	A G	1	41	160	70	95	104	0.913462	2	107	85	2	0	0.78	4.47	3.16	0.98
1	G G	G G	G G	C T	A G	1	61	167	69	85	93	0.913978	2	170	110	0	0	1.82	3.99	2.07	0.83
1	G G	G G	A G	C C	A A	1	47	163	71	96	105	0.914286	2	120	80	0	0	0.76	5.05	4.04	0.91
1	G G	C G	G G	C C	A A	2	32	160	70	90	98	0.918367	2	130	90	0	0	2.36	6.34	3.06	1.11
1	G G	C G	A G	C C	A A	2	28	150	62	92	100	0.92	2	125	78	0	0	2.67	5.42	2.66	1.04
1	G G	C G	A G	C C	A A	1	49	158	69	92	100	0.92	2	126	80	2	0	2.36	5.41	3.09	0.86
1	G G	G G	A G	C C	A G	1	57	174	75	94	102	0.921569	2	180	100	0	0	3.57	4.25	1.95	0.7
1	G G	G G	A A	C C	A G	2	62	149	60	96	104	0.923077	2	140	85	0	0	0.92	2.2	1.01	0.6
1	G G	C C	A A	C C	A A	2	72	146	59	96	104	0.923077	2	130	80	0	0	1.36	4.76	2.7	0.83
1	G G	C G	A A	C C	A G	1	31	159	65	85	92	0.923913	2	148	99	0	0	2.69	4.16	2.19	0.76
1	G G	C G	G G	C T	A G	1	38	161	71	91	98	0.928571	2	113	70	0	1	2.78	4.79	2.87	0.76
1	G G	C G	A G	C C	A A	2	55	150	58	94	101	0.930693	2	180	110	0	0	0.89	3.4	2.32	0.76
1	G G	G G	A G	C T	A G	2	67	170	78	98	105	0.933333	2	140	90	0	0	3.5	4.7	2.25	1.45
1	G G	G G	A G	C C	A A	2	20	160	69	98	105	0.933333	2	121	82	0	0	4.66	3.64	1.24	0.44
1	G G	C C	G G	C C	A A	2	59	159	70	98	105	0.933333	2	126	86	0	0	2.13	6.29	4.66	0.87
1	G G	G G	A G	C C	A A	1	60	155	60	88	94	0.93617	2	132	60	0	0	2.76	6.22	4.12	1.18
1	G G	C G	G G	C C	A A	1	31	167	68	90	96	0.9375	2	130	85	1	1	3.42	5.18	2.79	0.88
1	G G	G G	A G	T T	G G	1	54	168	78	92	98	0.938776	2	130	80	2	0	6.29	3.84	2.03	0.58
1	G G	G G	A A	C T	A G	1	41	164	73	94	100	0.94	2	125	90	1	2	2.76	5.67	2.86	0.95
1	G G	C G	A G	C C	A A	1	39	170	70	94	100	0.94	2	#NULL!	#NULL!	2	0	2.7	3.87	2.06	0.64
1	G G	G G	G G	C C	A A	2	70	168	75	80	85	0.941176	2	130	70	0	0	1.69	4.86	2.66	0.9
1	G G	C G	A G	C C	A A	2	58	150	58	93	98	0.94898	2	110	70	0	0	2.67	5.75	3.28	0.79
1	G G	C G	G G	C C	A A	1	54	158	65	103	108	0.953704	2	140	100	1	0	3.12	6.29	3.62	0.89
1	G G	C G	A G	C C	A A	2	40	155	67	88	92	0.956522	2	120	80	0	0	1.83	5.71	4.12	0.95
1	G G	G G	A G	C C	A A	2	56	145	58	92	96	0.958333	2	156	71	0	0	2.18	4.81	2.89	1.02
1	G G	G G	A G	C C	A A	2	70	149	60	100	104	0.961538	2	145	80	0	0	2.63	6.49	3.08	1.38
1	G G	C G	G G	C C	A A	2	61	149	58	103	107	0.962617	2	160	100	0	0	3.33	6.63	4.35	1.16
1	G G	C G	G G	C C	A A	1	59	167	76	105	109	0.963303	2	141	84	0	0	2.18	4.44	2.47	0.81
1	G G	G G	A G	C C	A G	1	56	165	70	92	95	0.968421	2	120	71	1	1	1.37	4.37	2.73	0.91
1	G G	C G	A G	C C	A A	2	51	149	60	93	96	0.96875	2	152	80	0	0	1.13	5.56	2.96	0.98
1	G G	C C	A G	C C	A A	1	24	172	74	99	102	0.970588	2	130	90	2	1	1.45	3.07	1.42	0.99
1	G G	C G	A A	C T	A G	1	77	160	65	100	103	0.970874	2	140	80	0	0	2.65	6.96	4.65	1.25
1	G G	C G	G G	C C	A G	1	34	171	80	101	104	0.971154	2	135	86	0	0	2.68	4.35	2.38	0.97
1	G G	C G	A G	C C	A A	1	48	169	69	104	107	0.971963	2	140	96	0	0	4.1	4.28	2.05	0.83
1	G G	C G	G G	C C	A A	1	38	165	75	104	107	0.971963	2	119	90	0	0	2.07	5.51	3.95	0.04
1	G G	G G	A A	C T	A G	1	39	165	75	105	108	0.972222	2	120	90	0	0	2.18	5.74	3.05	0.87
1	G G	C C	A G	C C	A A	1	71	158	61	88	90	0.977778	2	130	85	0	0	3.11	5.96	3.36	0.78
1	G G	C G	A G	C C	A A	1	36	163	65	99	101	0.980198	2	100	71	0	0	3.01	3.83	1.98	0.73
1	G G	C G	A G	C C	A A	1	45	172	80	100	102	0.980392	2	135	80	2	0	5.42	6.19	3.29	0.77
1	G G	C G	A A	C C	A A	2	54	153	61	102	104	0.980769	2	150	90	0	0	2.09	4.76	2.65	0.89
1	G G	C G	A G	C C	A A	1	45	171	78	103	105	0.980952	2	115	70	0	0	3.89	7.5	4.27	0.87
1	G G	C C	A A	C C	A A	1	33	163	69	97	97	1	2	110	70	0	1	4.43	5.95	2.84	1.51
1	G G	C G	A G	C C	A A	2	50	154	65	104	104	1	2	130	80	0	0	1.98	6.65	3.35	1.37
1	G G	C G	A G	C T	G G	1	37	170	80	99	99	1	2	110	80	2	0	1.99	4.46	2.22	0.87
1	G G	C G	A G	C C	A G	1	61	170	80	97	97	1	2	160	95	0	1	1.92	7.07	5.13	1.38
1	G G	C G	A G	C C	A A	1	30	172	77	94	94	1	2	129	85	0	0	1.82	3.26	1.48	0.77
1	G G	C G	G G	C T	A G	1	44	167	70	102	102	1	2	127	80	1	0	2.51	5.61	2.84	0.96
1	G G	C C	G G	C T	A G	2	65	160	62	108	108	1	2	163	70	0	0	1.32	6.94	3.3	1.62
1	G G	C C	A G	C C	A A	2	54	140	53	97	96	1.01042	2	150	90	0	0	2.1	6.41	3.42	1.02
1	G G	G G	A G	C C	A G	1	65	168	71	106	104	1.01923	2	138	80	2	2	2.3	3.86	1.98	0.7
1	G G	G G	A A	C C	A A	2	21	154	57	92	90	1.02222	2	100	80	0	0	3.15	4.97	2.92	1.18
1	G G	G G	A A	C T	A G	2	45	149	54	99	95	1.04211	2	120	73	0	0	2.29	5.56	3.48	1.14
1	G G	G G	A A	C C	A A	1	40	172	73	98	92	1.06522	2	109	57	1	0	1.93	4.48	2.53	0.82
1	G G	C G	G G	C C	A G	1	52	168	78	108	100	1.08	2	148	73	0	0	1.59	4.27	2.16	0.95
1	G G	C G	A A	C C	A A	1	59	173	83	108	98	1.10204	2	151	102	0	0	4.9	4.92	2.54	0.82
1	G G	C G	A G	C C	A A	2	87	150	55	96	86	1.11628	2	140	89	0	0	2.32	6.67	4.26	1.8
0	A A	G G	G G	C C	A A	1	76	152	52	70	86.8	0.806452	1	161	91	1	0	1.2	4.38	2.43	1.43
0	A A	C G	A G	C T	A G	2	33	163	50	67	83	0.807229	1	120	79.3333	0	0	1.1	3.67	2.06	1.12
1	A A	G G	A G	C T	A G	2	26	162	54	72	94	0.765957	1	120	72	0	0	0.52	2.36	0.9	0.99
1	A A	G G	A G	C C	A A	1	30	151	52	74	87	0.850575	1	96	63	0	0	0.51	1.62	0.77	0.62
1	A A	C C	G G	C C	A A	2	31	180	71	86	96	0.895833	1	118	72	0	1	1.18	3.79	2.05	0.93
0	A G	C G	A G	T T	G G	2	23	157	55	69	95	0.726316	1	90	60	0	0	0.62	3.51	1.7	1.22
0	A G	C G	G G	C C	A A	2	23	151.7	41	61	83	0.73494	1	70	40	0	0	0.66	3.21	1.57	1.15
0	A G	C G	A G	C C	A A	1	23	155	55	71	95	0.747368	1	106	78	0	0	0.47	3.05	1.74	1.45
0	A G	G G	A G	C T	A G	2	36	163.1	49	60	80	0.75	1	113	97	0	0	0.42	3.6	1.66	1.69
0	A G	C G	A G	C C	A A	2	58	168	60	75	100	0.75	1	210	110	1	0	0.66	4.88	2.44	1.38
0	A G	G G	A A	C C	A A	1	39	163	56	73	96	0.760417	1	136	88	0	0	0.53	3.32	1.39	1.47
0	A G	G G	G G	C C	A A	1	21	156	41	64	84	0.761905	1	126	80	0	0	0.48	3.38	1.25	1.79
0	A G	C G	A A	T T	G G	1	55	167	63	77	99	0.777778	1	126	80	0	0	1.57	4.51	2.12	1.65
0	A G	C G	A A	C C	A A	1	29	155	54	71	91	0.78022	1	138	76	0	0	0.61	3.49	1.42	1.46
0	A G	C G	G G	C T	A G	2	27	165	48	71.8	90.4	0.794248	1	107	59	0	0	1.01	4.8	2.34	1.7
0	A G	C G	G G	C C	A A	2	21	157	50	74	93	0.795699	1	91	70	0	0	0.36	3.29	1.25	1.62
0	A G	C G	G G	C C	A A	2	20	163.4	57	76	95	0.8	1	114	72	0	0	0.74	3.21	1.42	1.28
0	A G	C G	A G	C C	A A	1	28	161	57	72	89	0.808989	1	122	85	1	1	0.49	4.16	1.42	2.21
0	A G	C G	A G	C C	A A	1	42	164	59	77	95	0.810526	1	106	59	0	0	0.55	2.45	0.94	1.25
0	A G	C G	A G	C C	A A	2	28	163	63	76	92.2	0.824295	1	120	70	0	0	0.69	3.58	1.08	2.06
0	A G	C G	A G	C C	A A	2	40	151	40	66	80	0.825	1	103	60	1	0	0.48	3.91	1.81	1.79
0	A G	C G	A G	C C	A A	2	21	167	58	71	86	0.825581	1	122	60	0	0	0.68	3.64	1.74	1.44
0	A G	G G	A A	C T	A G	2	60	156	46	72	87	0.827586	1	150	86	0	0	0.8	4.59	2.05	1.83
0	A G	C G	A A	C C	A A	1	45	155	49	78	94	0.829787	1	115	70	1	0	0.68	4.92	2.79	1.37
0	A G	G G	A G	C C	A A	1	31	152	50	78	94	0.829787	1	115	70	0	0	0.74	3.81	1.86	1.47
0	A G	C G	A A	C T	A G	1	36	155	56	80	96	0.833333	1	138	88	0	0	0.9	3.1	1.27	1.43
0	A G	C G	G G	C C	A A	2	37	174	60	75	90	0.833333	1	134	90	0	0	0.14	3.25	1.46	1.34
0	A G	G G	A A	C C	A A	2	38	153.4	53	80.9	95.6	0.846234	1	129	81	0	0	0.83	3.41	1.65	1.26
0	A G	C G	A A	C T	A G	1	46	164.2	56	74	87	0.850575	1	144	98.6667	1	1	0.39	4.09	2	1.48
0	A G	C G	A G	C T	A A	2	48	170	60	81	95	0.852632	1	124	76	1	1	0.77	4.78	1.91	2.24
0	A G	C C	A A	C C	A A	1	46	153	48	76	89	0.853933	1	123	85	1	0	0.52	4.56	2.77	1.59
0	A G	C G	A G	C T	A G	1	58	149.1	43.5	76.4	89.4	0.854586	1	164	99	2	0	1.13	4.36	2.18	1.68
0	A G	G G	A G	C T	A G	1	30	168	59	83	97	0.85567	1	127	81	0	0	0.81	3.03	1.36	1.31
0	A G	G G	G G	C T	A G	1	39	164	49	80	93	0.860215	1	125	81	0	0	0.38	3.88	1.76	1.82
0	A G	C C	A G	C C	A A	1	39	172	60	85	98	0.867347	1	161	99	0	0	1.08	3.53	1.86	1.32
0	A G	C G	A G	C C	A G	2	32	162	52	73	84	0.869048	1	104	72	0	0	0.68	5	2.79	1.82
0	A G	C C	A A	C C	A A	2	41	174.5	71	85	97	0.876289	1	141	90	2	0	0.62	4.22	2.24	1.36
0	A G	C G	G G	C C	A A	1	41	165.8	58	77	87.4	0.881007	1	111	77	0	0	0.76	3.49	1.59	1.55
0	A G	C G	A G	C T	A G	2	45	155	54	89	101	0.881188	1	125	85	0	0	1.14	3.4	1.5	1.48
0	A G	C G	A A	C C	A A	1	37	175	64	75	85	0.882353	1	110	70	1	0	0.8	3.42	1.74	1.08
0	A G	C G	A A	C C	A A	1	66	151	54	80	90	0.888889	1	161	89	1	0	1.23	4.66	2.35	2.08
0	A G	G G	A G	C C	A A	2	55	156	53	80	90	0.888889	1	146	86	1	0	1.04	4.35	2.38	1.35
0	A G	C G	G G	C C	A A	1	25	175	70	80	90	0.888889	1	119	87	1	1	0.8	4.48	2.64	1.37
0	A G	C G	G G	C C	A G	1	30	159.6	51	79.6	87.6	0.908676	1	124	84	0	0	0.58	4.08	1.58	1.55
0	A G	C C	A A	C C	A A	1	33	167	57	78	85	0.917647	1	100	70	0	0	1.01	4.7	2.5	1.85
0	A G	C C	A A	C T	A G	2	66	155	45	80	87	0.91954	1	166	84	1	0	0.75	4.45	2.17	1.49
0	A G	C G	A G	C C	A A	1	63	178	75	88	95	0.926316	1	119	80	2	0	0.59	5.13	2.65	1.96
0	A G	G G	A A	C T	A G	2	58	156.5	51.5	87.6	94.2	0.929936	1	140	94	2	0	1.33	4.51	2.15	1.77
0	A G	G G	G G	C T	A G	1	18	157	52	80	86	0.930233	1	104	68	0	0	0.68	3.49	1.47	1.72
0	A G	C G	A G	C C	A A	2	33	164.5	59	87	93	0.935484	1	139	100	1	0	0.61	3.58	1.49	1.6
0	A G	C G	G G	C T	A G	2	45	168	51	88	92	0.956522	1	120	84	1	1	0.84	3.09	1.49	1.13
0	A G	C G	A A	C C	A A	1	44	160	60	94.3	95	0.992632	1	126	95	0	0	0.57	3.91	1.91	1.55
1	A G	C C	A G	C C	A A	2	23	151	50	67	92	0.728261	1	100	66	0	0	0.8	3.58	1.75	0.98
1	A G	C G	G G	C T	A G	2	32	154	42	67	88	0.761364	1	111.333	79.3333	0	0	0.7	3.68	2.57	0.84
1	A G	C G	A G	C T	A G	2	50	158	55	77	99	0.777778	1	120	80	1	0	3.5	7.73	4.24	1.65
1	A G	C G	G G	C T	A G	2	21	160.8	47	70	89	0.786517	1	109	72.5	0	0	0.89	2.88	1.33	0.89
1	A G	C C	A G	C T	A G	1	18	176	55	74	94	0.787234	1	125	52	0	0	0.22	1.1	0.58	0.4
1	A G	C G	G G	C C	A A	2	22	174	62	71	90	0.788889	1	124	84	0	1	0.89	2.71	1.46	0.85
1	A G	C G	G G	C C	A A	1	24	168	64	73	92	0.793478	1	126	75	0	0	0.44	2.52	1.14	1
1	A G	C C	A G	C C	A A	2	27	162	54	78	97	0.804124	1	115	75	0	0	2.28	6.24	2.69	2.31
1	A G	C G	A A	C C	A G	1	26	152	50	70	87	0.804598	1	100	70	0	0	0.77	3.42	1.66	0.99
1	A G	C G	A G	C C	A A	1	55	146	46	72	89	0.808989	1	142	80	0	0	0.69	3.02	1.47	0.98
1	A G	C G	A G	C C	A A	2	22	170	55	74	91	0.813187	1	131	81	0	0	0.78	2.22	1.04	0.82
1	A G	C C	G G	C C	A A	2	29	160.5	50	68	83	0.819277	1	95	65	1	0	1.1	2.58	1.36	0.92
1	A G	G G	A G	C C	A A	2	21	160	55	70	85	0.823529	1	131	70	0	0	1.28	3	1.34	0.85
1	A G	G G	G G	C C	A A	2	33	170	61	80	97	0.824742	1	119	80	0	0	1.64	7.03	4.28	1.23
1	A G	C G	A A	C C	A A	2	32	174	60	72	87	0.827586	1	102	73	0	0	0.81	2.35	1.42	0.75
1	A G	C C	A G	C C	A A	1	51	158	55	83	99	0.838384	1	150	100	1	0	1.35	6.35	3.87	1.74
1	A G	C G	A G	C C	A G	2	48	161.8	56.2	80	95.2	0.840336	1	112	81	1	0	1.1	4.63	2.98	1.01
1	A G	C G	A G	C C	A A	2	30	162	62	80	95	0.842105	1	113	63	0	0	0.44	2.53	1.3	1.02
1	A G	G G	A A	C C	A A	1	56	170	68	86	102	0.843137	1	126	94	0	0	2.2	6.77	4.3	1.4
1	A G	C G	A A	C C	A G	1	56	170	68	86	102	0.843137	1	126	94	0	0	2.2	6.77	4.3	1.4
1	A G	C C	A G	C C	A A	2	51	155.1	47	65	77	0.844156	1	107	78	1	0	0.54	3.32	1.57	1.02
1	A G	C G	A A	C C	A A	2	55	146	49	75	88	0.852273	1	160	80	0	0	1.08	2.34	1.03	0.84
1	A G	G G	A G	C C	A A	1	20	175	73	82	95	0.863158	1	151	101	0	0	1.56	6.79	3.36	2.81
1	A G	C G	A G	C C	A A	1	66	170	65	84	96	0.875	1	137	88	0	1	1.03	6.61	2.75	2.64
1	A G	C G	A G	C C	A A	1	45	169	63	82	93	0.88172	1	129	79	1	0	2.52	6.37	3.65	1.43
1	A G	C G	A G	C T	A G	1	44	161.5	53	80	90	0.888889	1	126	67	0	0	0.54	3.49	1.79	0.98
1	A G	C G	A G	C C	A A	2	22	166.5	61	81	91	0.89011	1	112	84	0	0	0.81	3.66	1.98	1
1	A G	C C	A G	C C	A A	1	74	152	52	81	91	0.89011	1	132	81	1	0	0.53	2.03	1.11	0.68
1	A G	C G	A G	C C	A A	1	26	157	51	73	82	0.890244	1	110	50	0	0	0.49	3.08	1.74	0.7
1	A G	G G	G G	C C	A A	1	24	164.5	59	84	92	0.913043	1	121	61	0	0	2.48	8.96	5.26	3.25
1	A G	C C	A G	C T	A G	2	56	150	48	86	90.6	0.949227	1	108	58	0	0	1.32	5.37	0	0.02
1	A G	C G	A A	C C	A A	2	53	177	69	95	100	0.95	1	124.667	82.3333	0	0	1.45	6.52	3.04	2.09
1	A G	G G	A G	C T	A G	1	53	177	69	95	100	0.95	1	124.667	82.3333	0	0	1.45	6.52	3.04	2.09
1	A G	C C	A G	C C	A A	1	33	168	62	95	98	0.969388	1	124	84	2	2	1.96	4	2.64	0.45
1	A G	C G	A G	C C	A A	2	42	177	56	96	97	0.989691	1	139	99	1	0	0.91	6.36	3.91	1.66
1	A G	C G	A G	C C	A A	2	50	156	55	93	86	1.0814	1	126	90	1	0	1.13	4.07	1.87	1.01
0	G G	G G	A G	C C	A A	2	40	170	53	#NULL!	#NULL!	#NULL!	1	118	76	1	0	0.75	4.5	1.8	1.99
0	G G	G G	A G	C C	A A	2	41	154	54	80	120	0.666667	1	125	80	0	0	0.83	4.26	1.98	1.63
0	G G	G G	G G	C T	A G	1	21	156	45	64	91	0.703297	1	116	68	0	0	0.74	3.87	1.55	1.75
0	G G	G G	A A	C C	A G	1	29	165	56	63	89	0.707865	1	119	79	0	0	0.48	3.55	1.52	1.6
0	G G	C G	A G	C C	A A	1	27	160.7	46	63	87	0.724138	1	117	71	0	0	0.37	3.13	1.16	1.5
0	G G	C G	A G	C C	A A	1	47	163	50	64	88	0.727273	1	150	90	1	0	0.64	3.9	1.73	1.67
0	G G	C G	A G	C C	A A	2	23	165	47	67	92	0.728261	1	118.333	70	0	0	0.51	4.48	2.18	1.83
0	G G	G G	A A	C C	A A	2	27	155	45	62	84	0.738095	1	120	80	0	0	0.37	3.34	1.15	1.48
0	G G	C C	A G	C C	A A	2	35	164	50	68	92	0.73913	1	108	79	0	0	0.89	3.71	1.68	1.5
0	G G	C G	G G	C T	A G	2	50	172	60.9	69	93	0.741935	1	112	70	1	0	0.83	3.89	1.73	1.84
0	G G	G G	A G	T T	G G	2	20	161.7	54.5	68.5	92	0.744565	1	117	76	0	0	0.46	3.86	1.61	1.54
0	G G	C G	A A	C C	A A	1	29	150	52	70	94	0.744681	1	116	80	0	0	0.66	3.9	1.54	1.75
0	G G	G G	A G	C C	A A	1	36	163	49	65	87	0.747126	1	108	72	0	0	0.69	3.21	1.29	1.55
0	G G	G G	A G	C C	A A	2	22	165	59	70	93	0.752688	1	109	72	0	0	0.47	3.84	1.86	1.46
0	G G	G G	A G	C C	A A	2	41	155	50	68	90	0.755556	1	120	79.3333	1	0	0.48	2.96	1.32	1.32
0	G G	C C	A A	C T	A G	2	58	140.4	42	72	95	0.757895	1	134	86	1	0	1.18	4.07	1.97	1.21
0	G G	G G	G G	C T	A G	2	60	155	56	72	95	0.757895	1	151	85	1	0	1.07	4.5	2.63	1.12
0	G G	C G	A A	C C	A A	2	42	162.3	51	69	91	0.758242	1	129	71	0	0	0.52	4.26	1.26	2.53
0	G G	G G	A A	C C	A A	2	32	178	62	70	92	0.76087	1	124	83	1	2	0.83	4.2	1.58	2.34
0	G G	G G	G G	C T	A A	2	38	165	60	70	92	0.76087	1	140	90	0	0	1.33	4.95	2.47	1.75
0	G G	G G	A G	C T	A G	2	40	148	40	61	80	0.7625	1	108	70	0	0	0.5	4.72	1.93	2.2
0	G G	C G	A A	C C	A A	1	45	160	52	71	93	0.763441	1	110	70	1	0	0.84	3.99	1.7	1.79
0	G G	C G	A A	C C	A A	1	36	168	56	66	86	0.767442	1	118	86	0	0	0.56	3.01	1.46	1.16
0	G G	C C	A G	C C	A A	1	56	176.5	63	78.8	102.6	0.768031	1	110	79	1	0	0.94	4.79	2.26	1.86
0	G G	C C	A G	C C	A A	1	25	156	48	64	83	0.771084	1	102	76	0	0	0.43	3.84	1.68	1.59
0	G G	C G	A G	C T	A G	2	51	150	50	68	88	0.772727	1	138	91	1	0	0.92	4.02	1.8	1.33
0	G G	C G	A G	C C	A A	1	42	170.2	55	68	88	0.772727	1	135	85	0	0	0.93	4.55	2.17	1.42
0	G G	C G	A G	C T	A G	2	66	144	35	66.5	86	0.773256	1	165	97	1	0	0.94	3.34	1.5	1.08
0	G G	G G	A A	C C	A A	1	28	170	67	72	93	0.774194	1	128	90	1	0	0.64	3	0.92	1.76
0	G G	C G	A G	C C	A A	1	18	164	58	72	93	0.774194	1	110	63.3333	0	0	0.8	3.59	1.8	1.7
0	G G	C G	A A	C T	G G	2	29	152.6	44	66	85	0.776471	1	118	76	0	0	0.45	4.3	1.63	1.9
0	G G	G G	A G	C C	A A	2	24	168	55	66	85	0.776471	1	122	75	0	0	0.58	2.87	1.33	1.21
0	G G	C G	A G	C T	A G	1	37	170.2	57	66	85	0.776471	1	141	114	1	1	1.51	4.48	0.82	3.62
0	G G	C G	G G	C C	A A	2	58	146	50	66	85	0.776471	1	145	75	0	0	0.62	4.28	1.64	2
0	G G	C G	A G	C C	A A	2	27	161	58	70	90	0.777778	1	95	71	0	0	0.8	3.87	1.63	1.67
0	G G	G G	G G	C T	A G	1	37	156.5	50	70	90	0.777778	1	133	87	1	0	0.71	3.7	1.31	1.62
0	G G	C C	A G	C C	A A	1	24	176	65	74	95	0.778947	1	128	86	0	0	0.51	3.57	1.63	1.83
0	G G	C G	A A	C C	A A	1	20	169	46	64	82	0.780488	1	118	80	0	0	0.73	3.06	1.43	1.24
0	G G	C G	A G	C C	A A	1	38	160	52	68	87	0.781609	1	134	86	0	0	0.49	3.65	1.6	1.55
0	G G	G G	A G	C T	A G	1	66	173	57	72	92	0.782609	1	178.667	118.667	0	0	0.67	3.66	2.5	1.06
0	G G	C C	A G	C C	A A	1	23	172	63	76	97	0.783505	1	113	80	0	0	0.56	3.79	1.77	1.63
0	G G	C G	A G	C C	A A	2	65	165.2	62	76	97	0.783505	1	137	90	0	0	0.73	4.47	2.35	1.26
0	G G	G G	A G	C C	A G	2	32	148	43	70	89	0.786517	1	110.667	70	0	0	0.46	3.45	1.46	1.75
0	G G	G G	A G	C C	A A	2	40	159	53	74	94	0.787234	1	100	80	0	0	0.81	3.94	1.9	1.57
0	G G	C G	G G	C C	A A	1	41	160	56	71	90	0.788889	1	112	67	1	0	0.63	3.5	1.42	1.63
0	G G	G G	G G	C C	A G	1	40	165	59	79	100	0.79	1	129	83	0	0	0.63	4	1.82	1.55
0	G G	C G	A A	C T	A G	2	35	167	57	72	91	0.791209	1	140	86	0	0	0.52	3.39	1.28	1.9
0	G G	C G	A G	C C	A A	2	21	160	48	72	91	0.791209	1	146	78	0	0	1.11	2.99	1.32	1.26
0	G G	C C	A A	C C	A A	1	76	163.4	50	69.5	87.8	0.791572	1	165	86	1	2	0.61	3.87	1.72	1.85
0	G G	C G	A G	C C	A A	2	23	154.7	47	69	87	0.793103	1	117	75	0	0	0.88	4.16	1.67	1.49
0	G G	C G	A G	C C	A A	1	56	153	50	73	92	0.793478	1	110.667	79.3333	1	0	0.99	4.62	2.66	1.56
0	G G	C G	G G	C T	A G	1	45	180	76	77	97	0.793814	1	131	84	0	0	0.78	5.15	2.03	2.88
0	G G	C G	A G	C C	A A	2	23	150	53	70	88	0.795455	1	114	68	0	0	0.45	3.38	1.52	1.43
0	G G	C G	A A	C T	A G	2	29	161.5	56	77.5	97.4	0.795688	1	100	74	0	0	0.8	3.94	2.02	1.38
0	G G	C G	A A	C T	A G	2	29	161.5	56	77.5	97.4	0.795688	1	100	74	0	0	0.8	3.94	2.02	1.38
0	G G	C G	A A	C C	A A	2	31	157.2	49	72	90	0.8	1	105	71	0	0	0.76	3.83	1.62	1.62
0	G G	C G	G G	C C	A A	1	50	156	56	69	86	0.802326	1	119	79	1	0	0.61	3.24	1.42	1.61
0	G G	C G	G G	C C	A A	1	50	157	48	74.2	92.4	0.80303	1	122	68	1	0	0.94	3.77	1.82	1.26
0	G G	C G	A G	C C	A A	2	42	170.5	63	82	102	0.803922	1	121	79	0	0	0.93	4.7	2.74	1.33
0	G G	C G	G G	C T	A G	1	27	174	60	71	88	0.806818	1	110	50	0	0	1.22	3.27	1.47	1.31
0	G G	G G	A G	C T	A G	2	29	164	58	80	99	0.808081	1	113	80	0	0	0.71	3.45	1.84	1.14
0	G G	G G	A A	C C	A A	2	21	182	67	81	100	0.81	1	120	60	0	0	0.69	4.06	1.82	2.01
0	G G	C G	G G	C T	A G	2	49	170	59	73	90	0.811111	1	138	60	0	1	0.77	4.36	2.13	1.65
0	G G	G G	A G	C C	A A	2	31	160.3	54	78.2	96.4	0.811203	1	182	105	0	0	0.64	3.69	1.65	1.28
0	G G	C C	A G	C C	A A	1	34	152	45	69	85	0.811765	1	134	80	0	0	0.42	3.01	1.19	1.39
0	G G	G G	A A	C C	A G	1	31	160	47	65	80	0.8125	1	96	65	0	0	0.62	2.95	0.75	2.01
0	G G	C G	A A	C C	A A	1	55	170	65	78	96	0.8125	1	120	70	1	0	0.66	3.99	1.92	1.16
0	G G	G G	A G	C C	A A	2	20	180	69	78	96	0.8125	1	117	78	0	0	1.6	3.04	1.53	1.07
0	G G	C G	A G	C C	A A	1	50	167	62	78	96	0.8125	1	120	80	1	0	0.07	3.72	1.49	1.71
0	G G	G G	A A	C C	A A	1	34	171.4	64.5	74	91	0.813187	1	147	94	0	0	0.72	3.69	1.86	1.41
0	G G	C C	A G	C C	A A	2	27	158.2	45	70	86	0.813953	1	124	77	0	0	0.67	3.65	1.11	2.33
0	G G	G G	A G	C C	A A	2	21	175	72	79	97	0.814433	1	124	80	0	0	1.03	3.85	1.85	1.13
0	G G	G G	A G	C T	A G	2	32	163	62	75	92	0.815217	1	120	76	1	0	0.35	2.69	0.86	1.59
0	G G	C G	G G	C C	A A	2	25	156	48	75	92	0.815217	1	121	90	0	0	0.42	2.88	1.34	1.46
0	G G	G G	A G	C T	A G	2	44	160	55	71	87	0.816092	1	130	82.5	0	0	0.47	3.76	1.94	1.86
0	G G	G G	G G	C T	A G	1	23	160	50	76	93	0.817204	1	108	60	0	0	0.67	4.27	2.02	2.04
0	G G	C G	A A	C T	A G	2	30	161.2	58	72	88	0.818182	1	111	67	0	0	0.87	4.96	1.02	2.5
0	G G	C G	G G	C C	A A	2	34	170	63	77	94	0.819149	1	118	70	1	0	1.06	4.01	1.86	1.69
0	G G	C C	A A	C C	A A	1	67	172	65	82	100	0.82	1	240	110	1	0	0.62	3.48	1.45	1.61
0	G G	C C	A G	C C	A A	2	28	162	61	74	90	0.822222	1	120	70	0	0	0.65	3.64	1.89	1.23
0	G G	C G	A G	C C	A A	1	32	160.8	50.2	76.4	92.6	0.825054	1	124	90.6667	0	0	0.81	3.7	1.65	1.55
0	G G	C G	A A	C T	A G	2	60	163	51	72	87	0.827586	1	118	78	0	0	0.79	3.97	1.22	2.16
0	G G	G G	A G	C C	A A	2	44	163	62	77	93	0.827957	1	130	91	0	0	0.6	2.77	1.26	1.19
0	G G	C C	G G	C C	A A	1	24	171	54	74	89	0.831461	1	110	78	0	0	0.5	2.97	1.06	1.19
0	G G	G G	A G	C C	A A	1	27	167	52	79	95	0.831579	1	103	49	0	0	0.79	4.43	2.37	1.48
0	G G	C C	A G	C T	A G	2	44	170	65	80	96	0.833333	1	110	84	#NULL!	1	1.06	4.58	2.32	1.56
0	G G	C G	A G	C C	A A	2	33	155	55	85	102	0.833333	1	125	81	0	0	0.96	3.53	1.62	1.46
0	G G	C G	G G	C C	A A	1	26	175	70	80	96	0.833333	1	109	77	0	0	0.53	3.54	1.46	1.68
0	G G	C C	A A	C C	A A	1	33	174.5	69	76	91	0.835165	1	115	73	1	0	0.95	4.48	2.22	1.39
0	G G	C C	G G	C C	A A	1	47	161	57	76	91	0.835165	1	156.667	76.6667	1	0	0.73	4.2	2.21	1.64
0	G G	C C	A A	C C	A A	1	35	176	73.5	82	98	0.836735	1	108	89	0	0	0.33	3.1	1.28	1.57
0	G G	G G	A A	C C	A A	1	33	156	55	77	92	0.836957	1	115	65	1	2	0.7	3.28	1.42	1.55
0	G G	C G	G G	C T	A G	1	24	168	64	77	92	0.836957	1	128	87	1	0	1.63	3.81	1.77	1.44
0	G G	C C	A G	C T	A G	1	29	160	55	73	87	0.83908	1	97	59	0	0	1.12	4.21	1.76	1.77
0	G G	C G	G G	C T	A G	1	40	170	68	85	101	0.841584	1	111	69	0	0	0.64	3	1.26	1.37
0	G G	C G	A G	C C	A A	1	52	157.5	50	80	95	0.842105	1	129	78	1	0	0.55	3.1	1.5	1.24
0	G G	G G	G G	C T	A G	2	56	167	57	80	95	0.842105	1	138	80	0	0	1.17	3.79	1.98	1.45
0	G G	C G	G G	C C	A G	2	25	172.1	59	75	89	0.842697	1	112	90	0	0	0.9	3.83	2.09	1.4
0	G G	C C	A G	C C	A A	2	35	182	68	76	90	0.844444	1	103	69	0	0	0.35	3.45	1.36	1.85
0	G G	C G	A A	C C	A A	2	49	159	47	66	78	0.846154	1	113	75	1	0	0.6	3.46	1.43	1.78
0	G G	G G	A A	C C	A A	2	45	156	55	83	98	0.846939	1	96	65	0	0	0.57	3.8	1.73	1.32
0	G G	C C	A G	C C	A A	2	29	170	67	72	85	0.847059	1	130	80	0	0	0.83	3.03	1.21	1.35
0	G G	G G	A G	C T	A G	1	55	160	45	72	85	0.847059	1	150	90	0	0	1.06	3.75	1.92	1.23
0	G G	C G	A G	C T	A G	2	28	156	58	78	92	0.847826	1	131	88	0	0	0.63	3.72	2	1.34
0	G G	C G	G G	C C	A A	2	43	161.5	60	78	92	0.847826	1	114	67	0	0	0.83	4.41	1.7	2.09
0	G G	C G	A G	C C	A A	1	24	176	74	84	99	0.848485	1	108	68	0	0	0.69	3.18	1.57	1.23
0	G G	C G	A G	C C	A G	1	29	159	45	73	86	0.848837	1	139	91	0	0	0.44	3.63	1.44	1.89
0	G G	C G	A G	C C	A A	2	51	162.3	50.1	87.8	103.4	0.84913	1	120	80	1	0	0.81	4.2	2.26	1.36
0	G G	C G	A G	C C	A A	1	63	168	57	79	93	0.849462	1	170	110	1	0	0.78	4.57	2.21	1.54
0	G G	C G	G G	C C	A A	2	20	169	63	79	93	0.849462	1	118	78	0	0	0.35	3.13	1.26	1.41
0	G G	C G	G G	C T	A G	2	35	160	59	79	93	0.849462	1	120	84	0	0	0.47	4.69	1.91	2.02
0	G G	C G	A G	C C	A A	1	17	168	60	74	87	0.850575	1	136	64	0	0	0.54	3.34	1.53	1.06
0	G G	G G	A G	C C	A A	2	46	170	51	75	88	0.852273	1	205	115	1	1	1.15	2.09	2.81	1.16
0	G G	C G	A A	C C	A A	1	67	166	66	81	95	0.852632	1	171	100	1	0	0.83	3.68	1.72	1.13
0	G G	G G	A A	T T	G G	1	55	152.2	50	82	96	0.854167	1	176	73	1	0	1.06	3.92	1.65	1.55
0	G G	C G	A G	C C	A A	2	30	167.7	58	77	90	0.855556	1	111	71	1	1	0.58	3.91	2.06	1.12
0	G G	G G	A G	C C	A A	2	22	174	55	77	90	0.855556	1	90.6667	63.3333	0	0	0.83	3.25	1.82	1.1
0	G G	C C	A G	C T	A G	1	33	170	63	79	92	0.858696	1	116	70	1	1	0.7	3	1.33	1.29
0	G G	C G	G G	C C	A A	2	52	170	65	79	92	0.858696	1	110	70	0	0	0.99	4.35	1.89	1.58
0	G G	C G	A A	C C	A A	2	46	169.5	67	86	100	0.86	1	152	95	1	1	1.18	3.7	1.53	1.76
0	G G	C C	G G	C C	A A	2	48	156.6	54.5	80	93	0.860215	1	129	93	0	0	0.62	4.39	1.88	1.96
0	G G	C G	A A	C T	A G	1	25	175	59	74	86	0.860465	1	108	68	1	0	0.67	3.47	1.51	1.44
0	G G	C C	A A	C C	A A	1	28	169	62	75	87	0.862069	1	124	78	0	0	0.62	4.1	1.41	2.25
0	G G	C G	G G	C C	A A	2	31	152.2	45	71.8	83.2	0.862981	1	122	76	0	0	0.56	3.69	1.69	1.43
0	G G	G G	G G	C C	A A	2	47	160	57	82	95	0.863158	1	135	97.5	0	0	0.83	4.14	2.03	1.48
0	G G	C G	A A	C C	A A	1	36	173.9	63	83	96	0.864583	1	139	80	0	0	0.52	3.45	1.7	1.4
0	G G	C G	A G	C C	A A	2	55	170	65	83	96	0.864583	1	139	99	2	1	0.58	4.11	2.3	1.48
0	G G	G G	A G	C C	A A	1	60	165.1	56.5	79.4	91.8	0.864924	1	200	102	1	2	1.18	3.47	1.8	1.13
0	G G	C G	A G	C T	A G	1	53	163	47	71	82	0.865854	1	140	90	1	0	0.82	3.55	2.09	1.36
0	G G	C G	A G	C T	A G	2	27	169	67	78	90	0.866667	1	113	80	0	0	0.48	2.41	0.77	1.35
0	G G	C G	A G	C C	A A	2	40	165	64	78	90	0.866667	1	129	78	0	1	1.18	4.14	1.74	1.68
0	G G	C G	G G	C C	A A	1	45	150	45	65	75	0.866667	1	127	79	2	0	0.58	3.36	1.45	1.11
0	G G	C G	A G	C C	A A	2	37	173	68	85	98	0.867347	1	110	70	0	1	1.06	4.08	1.83	1.66
0	G G	G G	A G	C C	A A	1	28	168.5	62	80.5	92.8	0.867457	1	98	70	0	0	1.11	4.96	2.94	1.67
0	G G	C G	A A	C C	A A	1	24	175	65	81	93	0.870968	1	124	84	1	1	1.04	3.18	1.36	1.5
0	G G	G G	A G	C T	A G	2	32	158.5	53.5	81.5	93.5	0.871658	1	117	71	0	0	0.74	3.58	1.64	1.46
0	G G	G G	A A	C C	A A	2	36	162.8	63	82	94	0.87234	1	143	99	0	0	0.45	2.93	1.19	1.25
0	G G	C G	A A	C T	A A	1	25	168.9	59	76	87	0.873563	1	124	71	1	0	0.64	3.92	1.86	1.79
0	G G	G G	A G	C C	A A	1	50	160	55	76	87	0.873563	1	135	88	1	0	1.03	4.14	1.94	1.45
0	G G	C G	A G	C C	A A	2	37	162	50	76	87	0.873563	1	136	88	0	0	0.41	3.39	1.58	1.45
0	G G	G G	G G	C C	A A	2	36	170	65	83	95	0.873684	1	112	69	1	0	0.59	4.2	2.28	1.4
0	G G	C C	A G	C T	A G	2	43	173	67	84	96	0.875	1	119	76	1	2	0.89	4.14	1.86	1.4
0	G G	C C	A G	C C	A A	2	26	173.2	65	78	89	0.876404	1	125	75	1	0	0.84	3.91	1.85	1.33
0	G G	C C	G G	C C	A A	1	62	173.8	62	87	99	0.878788	1	188	108	1	1	0.48	3.14	0.86	1.55
0	G G	C C	G G	C C	A A	1	41	175	66	81	92	0.880435	1	105	70	1	0	1.12	3.29	1.58	1.13
0	G G	C C	A G	C C	A A	1	49	165	60	75	85	0.882353	1	115	75	1	1	1.02	4.34	1.47	2.64
0	G G	C C	G G	C C	A A	2	73	165	53	75	85	0.882353	1	128	88	0	0	0.68	5.14	2.59	1.68
0	G G	C G	G G	C C	A A	1	55	173	70	83	94	0.882979	1	146	100	1	0	1.31	4.46	2.34	1.27
0	G G	G G	A A	C T	A G	1	29	180.5	67.5	79.5	90	0.883333	1	106	69	0	0	0.87	5.1	2.5	2.12
0	G G	C C	A G	C C	A A	2	27	172	60	84	95	0.884211	1	116	77	0	0	0.93	4.15	1.79	1.67
0	G G	G G	G G	C T	A G	2	67	165	60	93	105	0.885714	1	130	80	0	0	0.61	5.11	3.1	1.74
0	G G	G G	A G	C T	A G	2	47	173.4	67	87	98	0.887755	1	125	87	1	0	0.96	4.03	1.95	1.41
0	G G	C G	A G	C C	A A	1	37	165	62	80	90	0.888889	1	130	82	1	0	1.16	4.37	2.45	1.15
0	G G	C G	A G	C C	A A	1	56	167.5	61	89	100	0.89	1	177	111	1	0	0.76	4.32	2.25	1.12
0	G G	C G	A G	C C	A A	2	44	170	66.5	82	92	0.891304	1	137	90	0	0	0.8	3.79	1.89	1.43
0	G G	G G	A G	C T	A G	1	42	180	77	92	103	0.893204	1	126	90	0	0	0.87	3.94	2.16	1.31
0	G G	C G	G G	C T	A G	2	59	157	52	85	95	0.894737	1	129	87	1	0	0.82	4.18	2.17	1.48
0	G G	C C	A G	C T	A G	1	37	161.2	49.1	80.4	89.5	0.898324	1	122	72	0	0	0.38	3.69	1.38	1.98
0	G G	C G	G G	C T	A G	1	50	167.8	61	90.6	100.8	0.89881	1	141	97	1	0	1.08	4.57	2.35	1.83
0	G G	C G	A G	C T	A G	2	33	175	62	81	90	0.9	1	111	72	1	0	0.98	4.18	2.13	1.72
0	G G	C G	A G	C C	A A	2	70	151	49	75	83	0.903614	1	150	79	0	0	0.94	4.86	2.77	1.68
0	G G	C C	G G	C T	A G	1	28	172	63	85	94	0.904255	1	129	81	0	0	0.56	3.03	1.55	1.2
0	G G	C G	A A	C C	A A	2	35	164	62	89	98	0.908163	1	123	79	0	0	0.99	3.88	1.77	1.68
0	G G	C G	A A	C C	A A	2	38	160	60	90	99	0.909091	1	124	82	0	0	0.48	4.17	1.69	2.21
0	G G	C G	A A	C C	A G	1	34	174	64	79.2	87.1	0.9093	1	119	79	0	1	0.83	3.62	1.5	1.83
0	G G	G G	A G	C T	A G	2	26	165	55	82	90	0.911111	1	113	75	0	0	0.47	3.19	1.44	1.49
0	G G	C G	A G	C C	A A	2	21	180	68	83	91	0.912088	1	120	80	0	0	0.77	4.49	2.39	1.75
0	G G	C G	A A	C T	A G	2	52	161	58.5	75.3	82.4	0.913835	1	116	75	1	0	0.99	3.7	1.7	1.56
0	G G	G G	A G	C C	A A	2	51	155	49	86	94	0.914894	1	109.667	69	0	0	0.81	4.71	2.14	1.83
0	G G	C G	G G	C T	A G	2	51	155	49	86	94	0.914894	1	109.667	69	0	0	0.81	4.71	2.14	1.83
0	G G	C G	A G	C T	A G	1	42	172.5	70	93	101	0.920792	1	116	82	0	1	0.83	4.87	2.14	2.17
0	G G	G G	G G	T T	G G	2	40	166	58.5	93	101	0.920792	1	121	79	1	0	0.83	4.12	1.81	2.14
0	G G	C C	A A	C C	A A	1	55	163.8	58	84	91	0.923077	1	132	79	0	0	0.87	4.48	2.15	1.44
0	G G	C C	A G	C C	A A	2	46	163	56	86.1	93.2	0.92382	1	119	82	0	0	0.51	3.78	1.92	1.5
0	G G	C G	A G	C C	A A	1	30	160	55	85	92	0.923913	1	167.667	121.667	0	0	0.66	4.01	2.41	1.29
0	G G	C G	A G	C C	A G	1	24	159	58.5	86.5	93.5	0.925134	1	118	72	0	0	0.44	3.65	1.17	1.65
0	G G	G G	G G	C C	A G	2	26	175	68	78	84	0.928571	1	88	64	0	0	0.67	2.79	1.19	1.29
0	G G	C C	A G	C C	A A	2	69	155	54	92	99	0.929293	1	160	106	0	0	0.87	4.09	1.77	1.39
0	G G	C G	A A	C C	A A	2	70	161	59	88	94	0.93617	1	181	104	1	1	0.59	3.97	1.83	1.65
0	G G	C C	A G	C C	A A	2	31	179	73	88	94	0.93617	1	128	86	0	1	0.92	3.45	1.25	1.77
0	G G	C G	A G	C C	A A	1	37	168	51	78	83	0.939759	1	137	78	0	0	0.47	4.01	1.7	1.88
0	G G	C C	A G	C C	A A	2	33	148	48	81	86	0.94186	1	118	80	1	0	0.79	3.42	1.47	1.59
0	G G	C C	A G	C C	A A	1	55	164	58	85	90	0.944444	1	175.333	102.667	1	1	1.45	4.15	1.74	1.79
0	G G	C C	A G	C T	A G	2	65	154	56	92	97	0.948454	1	180	98	0	0	1.19	4.26	2.29	1.36
0	G G	C G	G G	C C	A A	1	50	153	50	76	80	0.95	1	145	95	0	0	1.08	4.13	1.6	2.09
0	G G	C G	A A	C C	A G	2	27	154	50	84	88	0.954545	1	128	79	1	1	0.27	2.27	0.71	1.43
0	G G	G G	A G	C C	A A	2	47	169	55	85	87	0.977011	1	120	75.3333	0	0	0.71	3.95	1.89	1.6
0	G G	C C	A G	C C	A A	2	58	180.4	63.5	88.9	90.2	0.985588	1	140	85	0	0	0.64	3.23	1.48	1.35
0	G G	G G	A G	C C	A A	1	30	154	47	105	105	1	1	111.333	81.3333	0	0	0.54	3.53	1.41	1.79
0	G G	C G	A A	C C	A A	1	46	178.2	73.2	94.1	91.8	1.02505	1	134	90	1	0	1.09	4.49	2.27	1.44
0	G G	C G	G G	T T	A G	2	40	167	59	101	94	1.07447	1	127	93	0	0	0.94	3.76	2.18	1.18
1	G G	C C	A G	C T	A G	2	35	176	53	75.4	#NULL!	#NULL!	1	103	73	1	1	0.85	2.35	1.43	0.6
1	G G	C C	A G	C T	A G	2	42	169	63	67	94	0.712766	1	123	85	0	0	0.4	2.36	1.17	1.01
1	G G	C G	A G	C C	A A	2	24	172.2	47.5	62.2	84.6	0.735225	1	114	76	0	0	2.48	7.29	4.12	1.98
1	G G	G G	A A	T T	G G	2	42	172	62	76	100	0.76	1	109	72	1	0	0.85	4.3	2.01	1.01
1	G G	G G	G G	C T	A G	1	19	151.7	51	70	92	0.76087	1	98	51	0	0	1.13	3.49	1.9	1.01
1	G G	C G	A G	C C	A A	1	32	154	42	67	88	0.761364	1	111.333	79.3333	0	0	0.7	3.68	2.57	0.84
1	G G	C C	A G	C C	A A	1	37	160	38	59.9	78.3	0.765006	1	111	67	0	0	0.53	2.5	1.45	0.93
1	G G	C C	A A	C T	A G	1	29	165.5	54	70	91	0.769231	1	121.333	78.6667	0	0	1.68	6.53	2.82	2.91
1	G G	C C	A G	C C	A A	2	19	157	58	70	91	0.769231	1	118	70	0	0	0.93	3.8	1.67	1
1	G G	C C	G G	C C	A A	1	29	162	55	67	87	0.770115	1	118	68	0	0	1.1	2.71	1.25	0.68
1	G G	C G	A A	C C	A A	1	29	148	51	69	89	0.775281	1	98	63	0	0	1.07	7.2	4.1	1.64
1	G G	C C	A A	C T	A G	2	66	160	57	76	98	0.77551	1	120	68	1	0	0.6	3.43	1.84	0.95
1	G G	C G	G G	C T	A G	2	23	162.8	51	70	88	0.795455	1	119	70	0	0	0.53	2.3	1.15	0.65
1	G G	C G	G G	C T	A G	2	37	183	68	75	94	0.797872	1	120	80	1	0	0.69	2.68	1.34	0.88
1	G G	C C	A A	C T	A G	1	30	172	70	80	100	0.8	1	128	70	0	0	1.19	3.94	2.02	0.99
1	G G	C G	A G	C C	A A	1	18	163.5	59	77	96	0.802083	1	110	69	0	0	0.89	3.1	1.43	0.96
1	G G	C G	A G	C T	A G	2	32	157.5	55	77	96	0.802083	1	127	80	0	0	1.07	3.39	1.76	0.84
1	G G	C C	A A	C C	A A	2	47	155	46	70	87	0.804598	1	110	70	0	0	0.69	3.27	1.59	1.03
1	G G	C G	G G	C C	A A	1	29	161.5	48	63	78	0.807692	1	110	68	0	0	1.7	3.13	1.36	1.01
1	G G	C G	A G	C C	A A	2	56	165	62	82	101	0.811881	1	154	126	2	0	1.42	6.48	3	1.63
1	G G	C G	A G	C T	A G	2	35	160.5	52	70	86	0.813953	1	113	64	0	0	0.3	2.16	1.04	0.97
1	G G	G G	A G	C C	A A	2	29	160.5	50	68	83	0.819277	1	95	65	1	0	1.1	2.58	1.36	0.92
1	G G	G G	A A	C C	A A	1	30	166	59	74	90	0.822222	1	120	80	0	0	2.93	4.93	2.49	1.3
1	G G	C G	A G	C T	A G	1	26	172	61	74	90	0.822222	1	104	54	0	1	1.4	4.04	2.38	0.95
1	G G	C G	A G	C T	A G	2	57	168	60	84	102	0.823529	1	121	80	1	0	2.69	5.47	3.28	1.27
1	G G	C C	A G	C C	A A	1	21	166	56	75	91	0.824176	1	120	70	0	0	0.76	2.67	1.1	0.97
1	G G	G G	A A	C C	A A	1	53	172	65	80	97	0.824742	1	136	80	1	0	1.41	3.33	1.75	0.79
1	G G	G G	A G	C C	A A	1	33	170	61	80	97	0.824742	1	119	80	0	0	1.64	7.03	4.28	1.23
1	G G	G G	G G	C C	A A	2	23	150	52	66	80	0.825	1	131	88	0	0	0.92	2.61	1.3	0.99
1	G G	G G	A G	C C	A A	2	18	152	53	74	89	0.831461	1	121	78	0	0	1.25	3.89	1.96	0.97
1	G G	G G	G G	C T	A G	1	49	156.7	43	72	86	0.837209	1	150	80	1	0	0.77	2.72	1.18	0.93
1	G G	C G	A A	C C	A A	1	51	158	55	83	99	0.838384	1	150	100	1	0	1.35	6.35	3.87	1.74
1	G G	C C	A G	C C	A A	2	52	166	60	80	95	0.842105	1	183.333	115.333	1	0	1.79	6.89	3.35	2.31
1	G G	G G	G G	C C	A A	1	39	160.4	57	80	95	0.842105	1	111	71	0	0	0.79	2.85	1.3	1.02
1	G G	G G	A A	C C	A A	1	20	156	48	75	89	0.842697	1	120	76	0	0	1.34	2.4	1.16	0.84
1	G G	G G	A G	C C	A A	2	41	162.5	59	81	96	0.84375	1	130	91	1	2	1.32	3.2	1.51	0.97
1	G G	C G	A A	C C	A A	1	22	173	60	83	98	0.846939	1	130	81	0	0	2.89	3.64	1.64	1.11
1	G G	C G	A G	C C	A A	2	35	165	51	70	82	0.853659	1	129.333	80.6667	0	0	0.55	2.16	1.17	0.82
1	G G	C C	G G	C C	A A	2	26	150	49	76	88	0.863636	1	100	61	0	0	1.56	6.93	3.92	1.71
1	G G	C G	A G	T T	G G	1	43	165	55	70	81	0.864198	1	122	79	0	0	3.02	4.39	3.1	1.59
1	G G	C G	A G	C T	A G	2	43	165	55	70	81	0.864198	1	122	79	0	0	3.02	4.39	3.1	1.59
1	G G	G G	A G	C C	A A	2	65	148	48	84	97	0.865979	1	110	80	1	0	1.16	6.28	2.74	2.11
1	G G	C G	A G	C C	A A	2	28	174	70	84	97	0.865979	1	118	70	0	0	1.41	2.8	1.24	0.99
1	G G	C G	A A	C T	A G	1	46	156.6	55.4	81.5	93.2	0.874464	1	121	78	0	0	2.18	6.95	3.96	1.57
1	G G	G G	G G	C C	A A	2	23	173	54	73	83	0.879518	1	124	82	2	0	0.58	3.19	1.9	0.78
1	G G	C C	A A	C T	A G	2	50	167	62	85	96	0.885417	1	130	82.5	1	1	1.32	5.79	4.84	1.63
1	G G	C G	A A	C C	A A	1	50	167	62	85	96	0.885417	1	130	82.5	1	1	1.32	5.79	4.84	1.63
1	G G	C G	A G	C C	A A	1	43	147	48	78	88	0.886364	1	149	98	1	0	1.41	7.67	4.34	2.11
1	G G	G G	A G	C C	A G	2	43	147	48	78	88	0.886364	1	149	98	1	0	1.41	7.67	4.34	2.11
1	G G	C C	A A	C C	A A	1	34	177	70	87	98	0.887755	1	124	76	0	0	1.12	3.08	1.54	0.99
1	G G	G G	A G	C T	A G	2	32	175	66	82	92	0.891304	1	119	75.5	1	0	1.52	3.57	1.78	0.95
1	G G	C G	A A	C T	A G	2	47	158	58	84	94	0.893617	1	140	120	1	0	2.88	5.64	2.97	1.29
1	G G	C C	A A	C C	A A	2	56	157	56	87	97	0.896907	1	160	100	1	0	0.75	6.24	3.34	1.81
1	G G	C G	G G	C C	A A	1	55	166	56.5	82	90.6	0.905077	1	149	108	2	2	0.67	2.48	1.33	0.91
1	G G	C G	A A	C C	A G	1	58	150	45	77	85	0.905882	1	132.5	82.5	0	0	2.69	7.14	5.2	1.19
1	G G	G G	G G	C T	A G	2	27	168	63	80	88	0.909091	1	111	82	0	0	0.8	2.41	1.1	1.02
1	G G	C G	A A	C C	A A	2	24	164.5	59	84	92	0.913043	1	121	61	0	0	2.48	8.96	5.26	3.25
1	G G	C C	A G	C C	A A	2	34	163.8	59	81	88	0.920455	1	120	84	0	0	0.69	2.42	1.11	0.93
1	G G	G G	A A	C C	A G	2	55	150	52	84	91	0.923077	1	130	85	0	0	1.47	3.9	1.89	0.99
1	G G	C G	A G	C C	A A	2	24	148	44	72	78	0.923077	1	84	60	1	0	0.72	2	0.81	0.96
1	G G	C G	A G	C C	A A	2	43	175	69	86	93	0.924731	1	107	69	1	0	2.47	4.9	2.65	1.11
1	G G	G G	A A	C C	A A	2	32	167.5	63	87.8	94.6	0.928118	1	131	77	0	0	0.47	2.8	1.2	0.87
1	G G	G G	A A	C C	A A	2	48	171.2	69	93	100	0.93	1	191	104.5	1	1	0.85	6.45	3.05	2.82
1	G G	C G	A A	C C	A A	1	32	160	53	84	90	0.933333	1	131	88	1	0	1.19	2.43	1.15	1
1	G G	C G	A G	C C	A A	1	51	175	72	90.1	96.4	0.934647	1	152	83	1	0	0.84	3.76	2.05	1.01
1	G G	G G	A G	C C	A A	2	24	172	60	86	92	0.934783	1	109	70	0	0	0.6	4.26	1.33	0.89
1	G G	C G	A G	C C	A A	2	46	158	58	88	94	0.93617	1	130	80	1	0	1.09	3.94	2.07	0.89
1	G G	C G	A G	C C	A A	1	62	175	69	90	96	0.9375	1	176.667	110	1	1	0.83	3.26	1.88	0.97
1	G G	C C	G G	C T	A G	1	41	179	70	100	106	0.943396	1	134	85	0	0	1.22	3.57	2.12	1.02
1	G G	C C	G G	C C	A A	1	42	177	56	96	97	0.989691	1	139	99	1	0	0.91	6.36	3.91	1.66
1	G G	G G	A G	C T	A G	1	54	143	47.5	91.6	92	0.995652	1	148	69	0	0	0.53	6.51	3.63	2.56
1	G G	G G	A A	C T	A G	1	37	168	67	94	94	1	1	134	88	1	0	3.42	5.1	2.79	1.18
1	G G	C G	A A	C C	A A	2	29	158	49	95	94	1.01064	1	129	75	0	0	2.85	6.57	3.6	1.9
1	G G	G G	A G	C T	A G	1	40	160	56	88	87	1.01149	1	142	96	1	1	5.25	3.98	2.06	1.26
1	G G	C G	A A	C C	A A	1	34	150	52	91	79	1.1519	1	181	130	1	1	3.31	4.46	2.14	1
1	G G	G G	G G	C C	A A	1	50	166	65	80	97	0.824742	1	130	100	0	0	2.21	9.13	5.18	1.05
1	G G	C C	A A	C C	A A	2	50	154	55	85	98	0.867347	1	140	60	0	0	1.99	4.99	2.72	1
1	G G	C C	A G	C C	A A	2	60	148	45	90	90	1	1	113	68	0	0	0.05	0.01	4.6	1.07
1	G G	G G	A A	C C	A A	1	51	164	62	84	92	0.913043	1	110	80	0	0	1.36	6.93	3.98	0.77
0	A A	G G	A A	C C	A A	1	37	171	60	78	91	0.857143	1	113	63	2	0	0.99	4.56	1.82	1.44
0	A A	G G	G G	C T	A G	1	38	167	56	86	99	0.868687	1	110	70	0	0	0.85	4.9	2.4	1.2
0	A A	C G	A G	C C	A A	1	61	165	65	81	93	0.870968	1	163	93	1	0	0.98	3.68	2.45	1.48
0	A A	C G	A G	C C	A G	1	26	168	62	93	98	0.94898	1	120	80	0	0	0.78	4.03	2.52	1.23
1	A A	G G	G G	C T	A G	1	26	173	67	83	98	0.846939	1	120	78	0	0	3.18	3.84	1.9	0.94
1	A A	C C	G G	C T	A G	1	61	175	68	93	102	0.911765	1	160	90	2	0	0.73	2.8	1.42	0.9
1	A A	G G	A G	C C	A A	2	40	152	50	83	90	0.922222	1	115	75	0	0	2.05	5.25	2.86	0.9
1	A A	C G	A G	C C	A A	1	60	157	59	92	97	0.948454	1	167	93	0	0	2.73	5.96	3.96	0.88
1	A A	C G	A G	C T	A G	1	68	171	65	102	97	1.05155	1	140	75	1	2	5.64	5.41	1.76	0.55
0	A G	C G	A A	C C	A A	2	30	162	49	78	109	0.715596	1	100	70	0	0	0.47	4.53	1.75	1.59
0	A G	C G	G G	C T	A G	1	51	155	47	67	89	0.752809	1	120	90	0	0	0.86	4.46	2.84	1.3
0	A G	C C	A G	C C	A A	2	29	149	42	63	83	0.759036	1	110	80	0	0	0.56	4.2	1.48	1.7
0	A G	G G	A G	C C	A A	2	23	155	48	68	88	0.772727	1	137	88	0	0	0.58	3.63	2.02	1.43
0	A G	C C	A G	C C	A A	1	22	160	46	67	86	0.77907	1	103	60	0	0	0.91	5.03	1.9	1.88
0	A G	G G	A G	C T	A G	2	65	153	50	73	93	0.784946	1	200	98	0	0	0.96	4.25	2.15	1.35
0	A G	C G	G G	C C	A A	2	38	155	57	74	94	0.787234	1	110	70	0	0	0.74	4.81	2.89	1.85
0	A G	C C	G G	C T	A G	2	19	154	50	74	93	0.795699	1	130	80	0	0	0.67	3	0.98	1.25
0	A G	G G	A G	C T	A G	2	20	155	45	72	90	0.8	1	125	70	0	0	0.58	3.51	1.31	1.53
0	A G	G G	A A	C C	A A	1	32	175	68	73	91	0.802198	1	130	70	1	2	0.62	4.03	1.75	1.44
0	A G	G G	A A	C C	A A	2	70	148	40	65	81	0.802469	1	140	70	0	0	0.67	4.99	3.21	1.63
0	A G	C C	G G	C T	A G	2	27	154	43	73	90	0.811111	1	119	79	0	0	0.9	3.98	2.13	1.59
0	A G	C C	G G	C T	A G	2	60	153	40	65	80	0.8125	1	118	75	0	0	0.8	4.68	3.03	1.43
0	A G	C G	A G	C C	A A	2	27	151	51	75	92	0.815217	1	98	58	0	0	0.66	4.33	1.92	1.32
0	A G	C G	A G	C C	A A	2	55	165	52	80	98	0.816327	1	120	90	0	0	1.23	4.39	1.77	1.61
0	A G	G G	A A	C T	A G	1	54	167	57	72	88	0.818182	1	123	90	0	0	0.87	4.42	2.94	1.14
0	A G	C C	G G	C C	A A	2	68	155	51	72	88	0.818182	1	110	70	0	0	0.49	3.8	1.6	1.94
0	A G	G G	A G	C C	A A	2	52	148	50	73	89	0.820225	1	90	50	0	0	1.05	4.78	3.09	1.41
0	A G	C G	G G	C C	A A	2	19	158	42	69	84	0.821429	1	134	86	0	0	0.51	3.49	1.94	1.29
0	A G	C G	G G	C C	A A	1	43	171	61	84	102	0.823529	1	110	60	1	0	0.85	3.46	1.86	1.3
0	A G	C G	A G	C C	A A	2	55	162	55	80	97	0.824742	1	150	90	0	0	1.47	4.57	2.19	1.17
0	A G	C G	A G	C C	A A	1	26	177	70	81	98	0.826531	1	120	60	0	0	0.58	4.12	2.53	1.42
0	A G	G G	A G	C T	A G	2	25	154	49	72	87	0.827586	1	110	70	0	0	0.58	3.2	1.5	1.42
0	A G	G G	A A	C C	A A	2	33	156	51	78	94	0.829787	1	90	50	0	0	0.46	3.3	1.68	1.29
0	A G	G G	A G	C T	A G	2	36	154	45	79	95	0.831579	1	90	60	0	0	0.59	3.31	1.75	1.85
0	A G	G G	A G	C C	A A	2	40	150	52	72	86	0.837209	1	140	91	0	0	0.59	2.85	1.27	1.17
0	A G	C G	A G	C T	G G	1	58	153	51	78	93	0.83871	1	110	70	0	0	1.31	4.15	1.71	1.36
0	A G	C G	A A	C C	A A	2	18	154	49	76	90	0.844444	1	120	80	0	0	0.61	3.88	2.33	1.22
0	A G	C C	G G	C C	A A	2	38	150	52	76	90	0.844444	1	100	70	0	0	0.65	4.24	2.19	1.12
0	A G	G G	A G	C C	A A	2	25	158	52	79	93	0.849462	1	120	60	0	0	0.82	3.94	1.96	1.35
0	A G	C C	A A	T T	G G	1	70	167	55	75	88	0.852273	1	105	75	0	0	1.52	4.87	2.47	1.21
0	A G	C G	A G	C C	A A	2	51	151	53	82	96	0.854167	1	160	95	0	0	0.54	4.63	2.06	1.39
0	A G	C C	A G	C C	A A	2	52	140	40	74	86	0.860465	1	105	60	0	0	0.3	1.68	1.83	1.4
0	A G	C C	A G	C C	A G	2	31	157	50	75	87	0.862069	1	119	79	0	0	0.86	3.3	1.69	1.33
0	A G	C G	G G	C C	A A	2	40	163	55	79	91	0.868132	1	129	75	0	0	0.7	4	2.24	1.44
0	A G	G G	A A	C T	A G	1	57	140	46	82	94	0.87234	1	120	70	0	0	1.61	4.77	3.05	1.28
0	A G	C G	A G	C C	A A	2	55	150	42	77	88	0.875	1	140	90	0	0	1.19	4.89	3.27	1.37
0	A G	C G	A G	C C	A A	1	28	165	54	81	92	0.880435	1	120	80	0	0	0.62	3.82	1.84	1.08
0	A G	C C	A G	T T	G G	2	50	147	45	60	68	0.882353	1	140	100	0	0	0.72	3.41	1.91	1.27
0	A G	C C	G G	C C	A A	1	49	165	61	83	94	0.882979	1	110	70	1	0	0.75	4.21	2.01	1.08
0	A G	G G	G G	C C	A A	2	48	150	51	84	95	0.884211	1	120	80	0	0	0.78	4.01	1.67	1.32
0	A G	C G	A A	C C	A A	2	36	150	48	80	90	0.888889	1	130	80	0	0	0.8	4.16	1.84	1.19
0	A G	C G	A G	C T	A G	1	55	165	64	81	91	0.89011	1	110	70	0	0	0.8	4.32	3.09	1.09
0	A G	C G	G G	C C	A A	2	47	156	53	85	95	0.894737	1	130	80	0	0	1.27	4.83	2.88	1.48
0	A G	G G	A A	C C	A A	1	77	167	63	78	87	0.896552	1	176	116	0	0	0.75	2.7	1.14	1.1
0	A G	C G	A G	C C	A G	1	69	148	43	87	97	0.896907	1	93	60	0	0	0.52	4.09	2.57	1.36
0	A G	C G	G G	C T	A G	1	18	169	63	81	90	0.9	1	139	92	1	0	0.87	2.21	2.86	1.23
0	A G	C C	A G	C C	A A	1	57	158	44	82	91	0.901099	1	120	80	1	0	0.91	4.36	2.02	1.2
0	A G	G G	A G	C C	A A	1	30	167	62	85	94	0.904255	1	128	74	0	0	0.87	4.8	2.6	1.88
0	A G	C C	G G	C C	A A	1	64	158	48	78	86	0.906977	1	146	72	0	0	0.93	3.65	2.17	1.06
0	A G	G G	A G	C C	A A	1	66	163	55	82	90	0.911111	1	160	85	0	0	0.57	4.06	1.91	1.17
0	A G	C G	A G	C T	A G	1	76	155	52	93	102	0.911765	1	115	70	0	0	1.17	3.75	2.33	1.23
0	A G	C G	A A	C C	A A	1	38	168	60	85	93	0.913978	1	118	83	1	0	0.94	4.55	2.97	1.11
0	A G	G G	A G	C C	A A	2	60	150	43	85	93	0.913978	1	120	80	0	0	0.77	4.88	2.49	1.06
0	A G	C G	A G	C C	A A	2	61	149	50	89	97	0.917526	1	110	60	0	0	1.22	4.25	2.74	1.28
0	A G	C C	A A	T T	G G	2	52	150	44	79	86	0.918605	1	100	60	0	0	0.83	4.95	3.04	1.77
0	A G	G G	G G	C T	A A	1	81	165	50	90	97	0.927835	1	129	86	0	0	1.16	4.44	2.06	1.29
0	A G	G G	A G	C C	A A	2	58	151	38	78	84	0.928571	1	100	60	0	0	0.72	4.54	1.54	1.94
0	A G	C G	A A	C C	A G	1	67	163	54	84	90	0.933333	1	139	82	0	0	1.03	4.24	2.54	1.28
0	A G	G G	A G	C T	G G	1	33	163	58	84	90	0.933333	1	120	80	0	0	0.55	4.97	2.49	1.25
0	A G	G G	A G	C T	A G	1	27	172	70	92	98	0.938776	1	150	70	0	0	0.37	3.89	1.81	1.24
0	A G	C G	G G	C C	A A	2	35	156	52	89	94	0.946809	1	115	68	0	0	0.65	4.76	2.92	1.72
0	A G	G G	G G	C C	A A	2	59	153	51	90	95	0.947368	1	120	70	0	0	0.84	4.02	2.57	1.06
0	A G	C C	A G	C C	A A	1	57	175	70	95	100	0.95	1	125	70	0	0	0.61	3.47	2.12	1.13
0	A G	C C	G G	C C	A A	2	60	155	55	88	92	0.956522	1	100	76	0	0	0.54	4.11	2.37	1.51
0	A G	C C	A G	C C	A A	1	50	165	60	88	89	0.988764	1	130	70	1	1	0.98	4.02	1.84	1.07
0	A G	C G	A G	C C	A G	1	50	170	55	91	92	0.98913	1	108	68	0	0	0.62	4.94	2.3	1.52
1	A G	C G	A G	C C	A A	2	25	157	51	64	88	0.727273	1	120	80	0	0	5.1	7.85	4.19	1.23
1	A G	C G	A G	C C	A A	2	63	157	51	65	88	0.738636	1	132	86	0	0	1.52	4.39	2.98	0.79
1	A G	C C	A G	C C	A A	2	70	150	50	70	94	0.744681	1	110	80	0	0	2.42	7.32	3.51	1.68
1	A G	G G	A G	C C	A A	2	18	158	52	68	86	0.790698	1	112	71	0	0	2.57	5.62	2.88	1.11
1	A G	C G	G G	C T	A G	1	21	168	60	73	91	0.802198	1	110	60	1	0	2.33	5.99	3.03	1.3
1	A G	G G	A G	C C	A G	2	55	146	36	54	67	0.80597	1	85	60	0	0	2.49	4.38	1.94	0.98
1	A G	C G	G G	C T	A G	1	65	165	61	80	99	0.808081	1	185	110	0	0	1.89	4.21	2.1	0.87
1	A G	C C	A G	C C	A A	2	71	147	49	72	89	0.808989	1	150	90	0	0	1.33	6.59	4.73	1.3
1	A G	C G	A A	C C	A A	1	50	162	52	79	97	0.814433	1	140	90	0	0	1.25	8.87	4.6	1.52
1	A G	C C	A G	C C	A A	2	27	158	54	76	93	0.817204	1	119	90	0	0	1.47	9.81	7.61	1.75
1	A G	G G	G G	C C	A A	1	70	167	55	76	93	0.817204	1	139	90	0	0	1.69	4.33	2.99	1
1	A G	C G	A G	C T	A G	1	64	171	64	77	94	0.819149	1	150	90	0	0	2.37	4.01	2.37	0.82
1	A G	C C	A G	C C	A A	1	40	179	74	82	100	0.82	1	125	80	1	0	4.32	5.49	2.87	0.75
1	A G	C C	A A	C C	A A	2	29	150	49	73	88	0.829545	1	90	50	0	0	4.02	6.04	3.11	1
1	A G	C G	A G	C T	A G	1	31	168	64	77	92	0.836957	1	122	76	0	0	2.56	4.25	2.21	0.83
1	A G	C C	G G	C C	A A	1	33	162	54	75	89	0.842697	1	130	80	1	1	2.25	3.7	1.93	0.85
1	A G	C G	A G	C T	A G	1	30	163	62	81	96	0.84375	1	125	92	0	0	2.31	4.58	2.23	0.94
1	A G	C G	A G	C C	A A	1	71	160	49	82	97	0.845361	1	140	100	1	0	1.29	3.52	2.05	0.97
1	A G	C C	A G	C C	A A	2	35	157	50	80	94	0.851064	1	110	70	0	0	1.95	4.8	2.74	0.83
1	A G	C C	A G	C T	A G	1	68	168	62	82	96	0.854167	1	140	75	0	0	4.19	5.89	3.23	0.75
1	A G	C G	G G	C T	A A	1	34	170	52	84	98	0.857143	1	119	79	0	0	5.98	3.78	1.62	0.87
1	A G	G G	A G	C C	A A	1	67	145	50	87	101	0.861386	1	140	80	0	0	2.3	3.58	1.73	0.62
1	A G	C C	A G	C C	A A	1	46	165	58	81	94	0.861702	1	119	78	0	0	1.11	7.59	3.94	1.72
1	A G	C G	A G	C C	A G	1	25	152	49	73	84	0.869048	1	120	80	0	0	3.23	4.68	2.47	0.81
1	A G	C G	G G	C C	A A	1	20	162	58	87	100	0.87	1	123	84	0	0	2.18	6.37	3.06	1.31
1	A G	C G	A G	C C	A A	2	50	153	50	74	85	0.870588	1	138	70	0	0	1.96	5.38	3.72	0.97
1	A G	C G	A A	C C	A A	2	27	160	50	82	94	0.87234	1	110	70	0	0	2.46	6.12	3.17	1.04
1	A G	C G	A G	C T	A G	1	60	180	60	82	94	0.87234	1	140	70	1	0	2.89	4.58	2.72	0.66
1	A G	G G	G G	C T	A G	1	43	166	66	82	94	0.87234	1	110	78	0	0	2.49	4.68	2.32	0.8
1	A G	C C	G G	C C	A A	2	39	163	59	82	94	0.87234	1	120	78	0	0	2.31	5.33	2.25	1
1	A G	G G	A G	C T	A G	1	21	155	56	63	72	0.875	1	132	87	0	0	2.78	4.01	2.81	0.8
1	A G	C G	G G	C C	A A	2	18	162	50	84	96	0.875	1	113	75	0	0	0.89	2.82	1.44	0.95
1	A G	C C	A A	C C	A A	2	40	149	44	81	92	0.880435	1	121	81	0	0	1.57	4.55	2.94	0.92
1	A G	G G	G G	C C	A A	2	39	155	50	82	93	0.88172	1	120	75	0	0	2.97	5.49	2.66	0.91
1	A G	C C	A G	C C	A A	2	44	156	54	90	102	0.882353	1	138	90	0	0	2.49	7.13	3.69	1.45
1	A G	C G	A G	C C	A A	2	32	161	61	83	94	0.882979	1	120	80	0	0	2.18	3.75	2.06	0.8
1	A G	G G	A A	C C	A A	1	50	172	65	84	95	0.884211	1	130	80	0	0	2.99	3.61	1.7	0.86
1	A G	C G	G G	C C	A G	2	65	145	45	86	97	0.886598	1	120	68	0	0	2.27	5.59	3.44	1.27
1	A G	C G	A G	C T	A G	2	32	155	56	88	98	0.897959	1	120	60	0	0	1.77	6.87	3.23	1.6
1	A G	C C	A G	C C	A A	1	53	165	65	80	89	0.898876	1	100	70	1	0	1.63	4.67	2.49	0.8
1	A G	C G	G G	C C	A A	1	56	161	62	98	109	0.899083	1	155	85	1	0	3.47	4.07	2.06	0.78
1	A G	C C	A G	C C	A A	1	67	164	56	80	88	0.909091	1	155	90	0	0	0.87	2.65	2.04	0.68
1	A G	C C	A A	C C	A A	2	51	154	55	83	91	0.912088	1	120	80	0	0	3.27	6.03	2.82	1
1	A G	G G	A G	C C	A A	1	22	182	71	85	92	0.923913	1	103	53	1	0	4.25	5.3	3	0.69
1	A G	G G	A G	C C	A A	2	29	153	55	90	97	0.927835	1	102	72	0	0	2.81	6.65	3.27	1.36
1	A G	C G	A A	C T	A G	2	39	158	53	85	91	0.934066	1	105	49	0	0	3.43	3.4	1.57	0.81
1	A G	C G	A G	C C	A A	2	60	145	46	87	93	0.935484	1	140	100	0	0	1.85	4.3	2.35	0.7
1	A G	C G	A G	C C	A A	1	27	168	60	89	95	0.936842	1	123	91	0	0	3.26	4.04	2.54	0.66
1	A G	G G	A G	C C	A A	2	60	159	59	89	94	0.946809	1	165	103	0	0	1.13	5.36	3.73	0.13
1	A G	G G	G G	C C	A A	2	53	149	41	82	86	0.953488	1	100	73	0	0	1.16	6.35	4.76	1.14
1	A G	G G	G G	C T	A G	2	60	148	50	87	91	0.956044	1	139	79	0	0	1.98	3.68	1.87	0.83
1	A G	G G	A G	C T	A G	2	57	155	53	88	92	0.956522	1	156	86	0	0	3.05	3.66	1.8	0.77
1	A G	C G	A G	C C	A A	1	58	173	65	91	95	0.957895	1	130	70	1	0	3.17	3.77	1.75	0.74
1	A G	G G	A G	C C	A A	2	90	146	41	86	89	0.966292	1	155	85	0	0	0.79	5.53	4.2	0.87
1	A G	G G	A A	C T	A G	2	70	153	50	93	96	0.96875	1	140	80	0	0	2.3	5.52	3.53	0.99
1	A G	C G	A A	C T	G G	2	77	154	45	88	90	0.977778	1	170	88	0	0	0.02	0.06	0.35	0.41
1	A G	G G	A G	C T	A G	2	34	156	55	100	101	0.990099	1	102	69	0	0	1.1	7.37	3.97	1.59
1	A G	C G	A A	C C	A A	2	27	150	46	95	95	1	1	123	78	0	0	2.87	5.86	3.02	1.34
1	A G	G G	A G	C C	A A	2	22	170	59	103	102	1.0098	1	100	70	0	0	3.61	7.56	4.89	1.63
1	A G	C C	G G	C T	A G	1	70	150	40	80	76	1.05263	1	210	120	0	0	3.29	5.75	0.01	1.06
1	A G	C G	A G	C C	A A	1	54	171	67	104	93	1.11828	1	140	80	2	0	17.81	7.88	0.04	0.61
1	A G	C G	A G	C C	A A	2	21	168	65	113	99	1.14141	1	110	70	0	0	2.4	6.73	4.84	1.28
0	G G	G G	A A	C C	A A	2	18	155	44	63	87	0.724138	1	100	50	0	0	0.65	3.12	1.18	1.26
0	G G	G G	A A	C C	A A	2	25	150	45	60	82	0.731707	1	110	70	0	0	0.55	3.46	1.85	1.41
0	G G	G G	A G	C C	A A	2	18	157	48	72	98	0.734694	1	110	65	0	0	0.82	3.79	1.87	1.6
0	G G	C G	A A	C C	A A	2	19	159	59	73	98	0.744898	1	90	60	0	0	0.56	3.28	1.64	1.36
0	G G	G G	G G	C C	A A	2	21	150	42	62	83	0.746988	1	83	53	0	0	0.57	3.43	1.9	1.45
0	G G	G G	A A	C T	A G	2	51	149	37	67	89	0.752809	1	120	70	0	0	0.82	4.21	1.87	1.36
0	G G	C C	A G	C C	A G	2	19	164	47	64	85	0.752941	1	108	64	0	0	0.42	3.76	1.48	1.36
0	G G	C G	G G	C C	A A	2	40	158	58	74	98	0.755102	1	105	65	0	0	0.95	4.85	1.94	1.64
0	G G	G G	A G	C C	A A	2	21	168	58	66	87	0.758621	1	120	80	0	0	0.48	3.88	2.16	1.62
0	G G	C G	A A	C C	A A	2	52	153	50	76	99	0.767677	1	142	93	0	0	0.65	3.73	2.52	1.32
0	G G	C G	A G	C C	A A	2	44	155	56	70	91	0.769231	1	125	80	0	0	0.82	4.97	2.14	1.51
0	G G	G G	A G	C T	A G	2	26	161	52	68	88	0.772727	1	120	80	0	0	0.53	2.88	1.29	1.32
0	G G	C C	G G	C T	A G	1	26	169	55	75	97	0.773196	1	108	70	1	1	0.98	4.26	1.94	1.27
0	G G	C G	A G	C T	A G	2	62	150	42	65	84	0.77381	1	147	80	0	0	0.54	4.98	2.97	1.99
0	G G	C G	A A	C T	A G	2	22	158	54	73	94	0.776596	1	95	70	0	0	0.56	3.41	1.72	1.41
0	G G	G G	A G	C C	A A	2	28	150	43	67	86	0.77907	1	110	80	0	0	0.35	3.11	1	1.43
0	G G	C G	G G	C T	A G	2	40	155	48	65	83	0.783133	1	120	55	0	0	0.53	3.94	1.97	1.85
0	G G	C G	A G	C C	A A	2	45	158	54	76	97	0.783505	1	140	90	0	0	0.55	4.3	1.76	1.3
0	G G	C G	A A	C C	A A	2	28	157	58	69	88	0.784091	1	125	60	0	0	0.5	3.56	2.09	1.33
0	G G	G G	A A	C C	A A	2	65	163	45	69	88	0.784091	1	153	80	0	0	0.71	3.65	2.15	1.17
0	G G	C G	G G	C C	A A	2	25	156	49	69	88	0.784091	1	110	80	0	0	0.54	3.6	1.75	1.71
0	G G	C C	G G	C C	A A	2	29	157	48	71	90	0.788889	1	110	70	0	0	0.65	3.38	1.91	1.29
0	G G	C G	G G	C C	A A	1	43	157	56	71	90	0.788889	1	100	60	0	0	0.78	4.23	2.62	1.41
0	G G	C G	A G	C C	A A	1	66	162	60	75	95	0.789474	1	155	100	0	0	0.38	2.2	2.8	1.26
0	G G	C G	A G	C T	G G	2	21	151	50	72	91	0.791209	1	110	60	0	0	0.99	4.94	2.07	1.7
0	G G	G G	G G	C T	A G	2	27	149	50	72	91	0.791209	1	110	61	0	0	0.78	4.34	1.86	1.3
0	G G	C G	A A	C C	A A	2	38	152	45	73	92	0.793478	1	100	60	0	0	0.73	3.89	2	1.11
0	G G	C C	A G	C T	A G	2	20	154	49	70	88	0.795455	1	106	78	0	0	0.63	3.51	1.3	1.39
0	G G	C G	A A	C C	A A	1	43	177	64	74	93	0.795699	1	158	90	0	0	1.54	3.64	1.54	1.12
0	G G	G G	A A	C C	A G	2	31	152	49	74	93	0.795699	1	90	60	0	0	0.57	4.28	1.81	1.51
0	G G	C G	A G	C C	A G	1	65	161	54	78	98	0.795918	1	188	98	0	0	1.39	4.42	2.76	1.14
0	G G	G G	A G	C T	A G	2	55	153	38	63	79	0.797468	1	162	105	0	0	0.57	3.54	1.58	1.13
0	G G	G G	G G	C C	A A	1	26	161	61	80	100	0.8	1	120	80	1	0	1.26	3.65	1.88	1.32
0	G G	C G	A G	C T	A G	1	57	158	48	73	91	0.802198	1	130	82	1	0	0.98	4.22	2.78	1.1
0	G G	C C	A A	C T	A G	2	42	162	55	69	86	0.802326	1	110	65	0	0	1.2	4.59	2.73	1.46
0	G G	G G	G G	C C	A A	2	55	154	45	69	86	0.802326	1	140	91	0	0	0.49	4.85	3.05	1.52
0	G G	G G	A A	C T	A G	1	40	170	65	74	92	0.804348	1	128	83	1	1	0.8	3.6	2.45	1.11
0	G G	C G	A G	C C	A A	1	19	176	56	74	92	0.804348	1	110	65	0	0	0.7	3.39	1.63	1.43
0	G G	C G	G G	C C	A A	2	46	159	56	74	92	0.804348	1	126	70	0	0	0.69	3.94	2.16	1.64
0	G G	C G	A G	C C	A G	1	57	167	64	79	98	0.806122	1	135	85	0	0	0.04	4.7	2.85	1.75
0	G G	G G	G G	C T	A G	2	34	162	57	79	98	0.806122	1	130	80	0	0	0.56	4.98	3.29	1.5
0	G G	C G	A A	C C	A A	2	27	157	48	75	93	0.806452	1	105	60	0	0	0.53	3.05	1.49	1.33
0	G G	G G	A G	C T	A G	2	24	151	46	71	88	0.806818	1	110	76	0	0	0.52	3.69	1.54	1.39
0	G G	C C	G G	C T	A G	1	20	167	52	71	88	0.806818	1	105	60	1	0	0.61	2.94	1.54	1.2
0	G G	C G	G G	C C	A A	1	58	170	58	72	89	0.808989	1	153	88	0	0	0.57	3.31	1.98	1.1
0	G G	G G	A G	C C	A A	1	75	161	59	77	95	0.810526	1	138	83	0	0	0.59	3.46	2.09	1.1
0	G G	C G	A A	C T	A G	2	31	159	49	73	90	0.811111	1	110	60	0	0	0.43	3.42	2.06	1.23
0	G G	C G	A G	C T	A G	1	47	188	70	82	101	0.811881	1	130	90	1	1	1.03	4.81	2.04	1.44
0	G G	C C	A G	C C	A A	1	29	161	50	70	86	0.813953	1	120	80	0	0	0.98	3.31	1.71	1.12
0	G G	G G	A G	C C	A A	2	55	147	41	70	86	0.813953	1	140	100	0	0	1.06	4.66	2.62	1.08
0	G G	C C	A G	C C	A A	2	31	148	38	66	81	0.814815	1	120	95	0	0	0.59	4.35	1.19	2.05
0	G G	C C	A G	C C	A A	2	19	162	47	75	92	0.815217	1	105	60	0	0	0.62	4.03	1.8	1.34
0	G G	C C	A G	C C	A A	2	33	156	52	80	98	0.816327	1	133	100	0	0	0.72	4.12	2.27	1.52
0	G G	G G	A A	C T	A G	1	40	162	54	76	93	0.817204	1	125	80	0	0	0.03	2.21	1.58	1.09
0	G G	C G	A G	C T	A G	1	65	151	54	76	93	0.817204	1	120	60	0	0	0.53	3.83	1.58	1.34
0	G G	G G	A G	C T	A G	1	40	160	55	76	93	0.817204	1	127	91	2	0	0.88	3.76	2.39	1.11
0	G G	C G	A G	C T	A G	1	26	164	64	85	104	0.817308	1	135	70	0	0	0.88	4.32	2.52	1.58
0	G G	C C	A G	C C	A A	1	24	163	53	72	88	0.818182	1	126	71	0	0	0.64	3.44	1.41	1.26
0	G G	G G	G G	C T	A G	2	61	152	47	72	88	0.818182	1	155	90	0	0	0.9	4.14	2	1.12
0	G G	C G	A G	C T	A G	1	21	166	60	77	94	0.819149	1	115	75	1	0	0.8	3.79	2.03	1.39
0	G G	C G	A G	C T	A G	1	51	153	50	77	94	0.819149	1	120	70	0	0	0.03	4.3	3.2	1.26
0	G G	C C	A A	C T	A G	1	37	180	72	79	96	0.822917	1	110	80	1	0	0.94	3.9	2.37	1.07
0	G G	G G	A G	C T	A G	1	37	172	56	80	97	0.824742	1	120	80	1	0	0.58	4.9	2.35	1.32
0	G G	G G	A A	C C	A A	1	60	166	62	71	86	0.825581	1	122	63	0	0	0.83	3.77	2.87	1.12
0	G G	C G	A G	C C	A G	2	22	151	48	71	86	0.825581	1	110	60	0	0	0.42	4.27	2.42	1.91
0	G G	G G	A G	C T	A G	2	56	155	45	71	86	0.825581	1	139	88	0	0	0.94	4.63	2.74	1.54
0	G G	C G	A G	C C	A A	2	45	153	48	77	93	0.827957	1	108	78	0	0	0.83	4.66	2.91	1.44
0	G G	C G	A G	C C	A G	1	28	164	53	68	82	0.829268	1	108	80	1	0	0.49	4.25	1.95	1.31
0	G G	C G	A A	C C	A A	1	52	153	45	73	88	0.829545	1	105	70	0	0	0.77	3.6	2.23	1.23
0	G G	C G	A A	C C	A A	2	32	154	48	73	88	0.829545	1	110	70	0	0	0.43	3.19	1.64	1.32
0	G G	G G	A G	C T	A G	2	36	166	60	78	94	0.829787	1	132	91	0	0	0.96	3.92	2.44	1.26
0	G G	G G	A G	C C	A A	2	29	155	50	74	89	0.831461	1	110	70	0	0	0.87	4.57	1.98	1.41
0	G G	C G	A G	C C	A A	1	81	156	51	84	101	0.831683	1	140	85	0	0	0.83	4.02	1.73	1.24
0	G G	C G	A A	C C	A A	1	52	168	55	80	96	0.833333	1	150	90	0	0	0.75	3.49	1.51	1.14
0	G G	C G	A A	C C	A A	1	38	171	60	81	97	0.835052	1	120	60	0	0	0.61	4.52	1.9	1.47
0	G G	C G	A G	C C	A G	1	50	162	55	81	97	0.835052	1	96	76	0	0	0.74	4.1	2.64	1.19
0	G G	G G	A A	C T	A G	2	50	156	50	76	91	0.835165	1	200	110	0	0	0.94	4.71	2.2	1.25
0	G G	C G	G G	C C	A A	2	57	157	50	82	98	0.836735	1	115	78	0	0	0.95	4.48	2.59	1.7
0	G G	C G	A A	C T	A G	2	48	150	40	77	92	0.836957	1	103	65	0	0	0.82	3.81	1.7	1.2
0	G G	C C	A G	C C	A A	2	46	156	45	73	87	0.83908	1	100	70	0	0	1.15	3.37	1.42	1.3
0	G G	G G	A A	C C	A A	1	25	175	62	79	94	0.840426	1	125	80	0	0	0.88	3.99	1.76	1.22
0	G G	G G	A G	C T	A G	1	60	159	60	79	94	0.840426	1	130	90	2	0	0.92	4.92	1.95	1.74
0	G G	G G	A A	C T	A G	2	64	155	43	74	88	0.840909	1	150	90	0	0	0.96	4.71	2.21	1.44
0	G G	C G	A G	C C	A A	1	40	170	68	80	95	0.842105	1	#NULL!	#NULL!	0	0	0.74	3.6	1.58	1.16
0	G G	G G	A A	C T	A G	2	34	155	45	75	89	0.842697	1	90	60	0	0	0.59	3.89	2.41	1.24
0	G G	C G	A G	C C	A A	2	43	149	50	75	89	0.842697	1	130	90	0	0	0.68	4.52	1.91	1.4
0	G G	G G	A G	C C	A A	2	29	155	45	76	90	0.844444	1	120	83	0	0	0.45	3.87	2.25	1.57
0	G G	C G	A G	C C	A A	2	26	148	47	76	90	0.844444	1	100	65	0	0	0.57	5.04	2.49	1.68
0	G G	C G	A G	C T	A G	2	51	158	53	77	91	0.846154	1	110	94	0	0	0.45	3.1	1.63	1.34
0	G G	C G	A G	T T	G G	1	63	158	57	77	91	0.846154	1	120	75	0	0	1.6	4.9	2.34	1.36
0	G G	G G	A G	C C	A G	2	43	154	50	77	91	0.846154	1	143	56	0	0	0.35	4.17	1.5	1.62
0	G G	C C	A G	C T	G G	2	36	158	47	72	85	0.847059	1	116	76	0	0	0.4	2.97	1.5	1.31
0	G G	C C	A A	C C	A A	2	50	152	55	78	92	0.847826	1	146	90	0	0	1.05	3.69	1.4	1.73
0	G G	C C	A A	C T	A G	1	27	185	68	78	92	0.847826	1	130	93	1	1	0.39	4.57	3.31	1.28
0	G G	G G	A G	C C	A A	1	18	173	59	78	92	0.847826	1	110	68	0	0	0.78	4.08	1.71	1.51
0	G G	C G	A G	T T	G G	1	57	161	47	73	86	0.848837	1	122	70	1	0	0.74	3.67	2.17	1.14
0	G G	C G	A A	C T	A G	1	44	165	62	80	94	0.851064	1	115	80	1	0	1.27	4.44	2.61	1.23
0	G G	G G	G G	C T	A G	2	24	154	56	80	94	0.851064	1	110	60	0	0	0.01	0.24	1.68	1.55
0	G G	G G	G G	C C	A A	1	48	159	51	80	94	0.851064	1	121	74	1	0	0.53	3.78	2.39	1.24
0	G G	C G	A A	C C	A A	1	55	163	54	81	95	0.852632	1	140	90	0	0	0.57	3.86	2.82	1.09
0	G G	C G	A G	C C	A A	2	56	143	41	70	82	0.853659	1	120	80	0	0	1.68	4.8	2.02	1.45
0	G G	C G	G G	T T	A G	1	43	170	56	76	89	0.853933	1	127	65	0	0	0.81	4.88	2.08	1.53
0	G G	C C	A G	C C	A A	1	33	162	59	84	98	0.857143	1	140	90	1	1	0.58	4.05	2.47	1.35
0	G G	G G	A G	C C	A A	2	30	157	45	72	84	0.857143	1	130	85	0	0	0.82	4.02	1.72	1.27
0	G G	G G	A G	C C	A A	1	28	168	65	78	91	0.857143	1	110	81	0	0	0.66	3.55	1.97	1.31
0	G G	G G	G G	C C	A A	2	34	148	43	72	84	0.857143	1	110	78	0	0	0.41	3.62	1.97	1.47
0	G G	C G	A A	C C	A A	2	50	151	45	85	99	0.858586	1	130	80	0	0	0.83	4.02	1.52	1.43
0	G G	C G	A A	C T	A G	2	65	151	50	85	99	0.858586	1	120	70	0	0	0.78	5.08	2.58	1.08
0	G G	G G	A G	C C	A A	1	20	161	59	79	92	0.858696	1	110	60	0	0	0.67	4.23	2.3	1.82
0	G G	C G	A G	C C	A A	1	39	165	56	79	92	0.858696	1	110	80	1	0	0.97	3.45	1.3	1.31
0	G G	C G	A G	C C	A G	1	19	171	57	79	92	0.858696	1	115	75	0	0	0.61	2.7	0.46	1.5
0	G G	C G	G G	C T	A G	2	47	147	46	79	92	0.858696	1	120	77	0	0	1.13	5.13	2.45	1.31
0	G G	C G	A G	C C	A A	1	30	160	50	73	85	0.858824	1	110	65	1	0	0.67	4.55	2.94	1.47
0	G G	C G	A G	C C	A A	1	49	152	53	73	85	0.858824	1	110	83	0	0	0.93	0.29	0.09	1.12
0	G G	C C	A G	C C	A A	1	61	166	61	86	100	0.86	1	135	70	0	0	1.33	4.82	3.01	1.37
0	G G	G G	A G	C C	A A	1	50	158	55	81	94	0.861702	1	138	90	1	0	0.99	4.96	2.3	1.58
0	G G	C G	G G	C C	A A	2	47	153	49	81	94	0.861702	1	100	60	0	0	1.34	4.62	2.46	1.72
0	G G	C G	A A	C C	A A	2	21	151	41	75	87	0.862069	1	115	60	0	0	0.39	3.46	1.84	1.37
0	G G	G G	A G	C C	A G	1	41	163	57	82	95	0.863158	1	140	80	0	0	0.99	4.22	1.82	1.32
0	G G	G G	A G	C C	A A	1	61	167	55	82	95	0.863158	1	140	80	2	0	0.81	3.53	2.14	1.09
0	G G	C C	A A	C C	A A	2	36	150	48	76	88	0.863636	1	111	66	0	0	0.76	4.28	2.91	1.28
0	G G	G G	A G	C T	A G	2	67	155	49	76	88	0.863636	1	125	75	0	0	0.7	3.4	1.67	1.31
0	G G	C G	A G	C T	G G	1	44	170	60	83	96	0.864583	1	110	73	0	0	0.78	4.29	1.89	1.36
0	G G	C C	A G	C C	A A	1	22	147	41	71	82	0.865854	1	110	70	0	0	0.82	3.37	1.64	1.22
0	G G	C C	G G	C C	A G	1	30	169	64	84	97	0.865979	1	118	84	0	0	0.86	3.96	2.15	1.49
0	G G	G G	A G	C C	A G	2	32	150	40	72	83	0.86747	1	105	60	0	0	0.63	3.67	1.99	1.35
0	G G	C G	A A	C C	A G	1	38	170	54	80	92	0.869565	1	125	95	1	0	0.57	4.07	1.93	1.97
0	G G	C G	A G	C C	A A	2	20	152	42	80	92	0.869565	1	103	80	0	0	0.69	4.12	2.14	1.42
0	G G	C G	A G	C C	A A	2	71	160	60	80	92	0.869565	1	105	60	0	0	1.48	4.8	3.01	1.38
0	G G	C G	G G	C T	A G	2	38	153	49	80	92	0.869565	1	120	80	0	0	0.96	5.13	2.5	1.49
0	G G	C G	G G	C T	A A	1	41	165	50	80	92	0.869565	1	121	79	1	0	0.82	4.41	2.02	1.37
0	G G	G G	A G	C T	A G	2	26	156	48	74	85	0.870588	1	106	78	0	0	0.7	4.21	1.88	1.23
0	G G	G G	A G	C C	A A	2	42	152	40	75	86	0.872093	1	110	71	0	0	0.84	4.51	2.96	1.25
0	G G	C G	A A	T T	G G	1	31	166	65	82	94	0.87234	1	126	70	1	0	0.86	4.57	2.11	1.35
0	G G	C G	A G	C C	A A	1	50	158	52	76	87	0.873563	1	120	70	0	0	1.13	4.34	1.82	1.34
0	G G	C C	A G	C C	A A	1	44	166	65	83	95	0.873684	1	120	70	0	0	0.77	4.62	3.22	1.11
0	G G	G G	A G	C C	A A	2	61	143	41	77	88	0.875	1	150	90	0	0	0.6	4.44	2.12	1.2
0	G G	C G	G G	C C	A A	1	32	163	53	78	89	0.876404	1	140	90	0	0	0.93	4.38	2.8	1.21
0	G G	G G	A A	C C	A A	2	68	147	35	71	81	0.876543	1	123	82	0	0	1.6	4.32	2.13	1.07
0	G G	C G	A A	C C	A G	1	37	172	64	86	98	0.877551	1	130	80	1	0	0.93	4.5	2.48	1.59
0	G G	C C	A G	C C	A A	2	40	149	53	86	98	0.877551	1	140	80	0	0	0.48	4.1	1.67	1.54
0	G G	G G	G G	C T	G G	2	42	146	35	72	82	0.878049	1	130	80	0	0	0.62	3.8	1.67	1.12
0	G G	G G	A A	C T	A G	2	71	163	52	87	99	0.878788	1	131	90	0	0	1.3	4.24	1.9	1.14
0	G G	C G	A A	C C	A A	2	71	149	45	80	91	0.879121	1	137	91	0	0	1.07	4.59	2.93	1.41
0	G G	C G	G G	C C	A A	1	75	155	51	80	91	0.879121	1	149	87	0	0	0.68	4.53	2.18	1.09
0	G G	G G	A A	C T	A G	1	24	168	62	81	92	0.880435	1	115	80	0	0	0.4	2.56	0.87	1.54
0	G G	C G	G G	C T	A G	1	20	169	65	82	93	0.88172	1	150	90	0	0	0.71	3.73	1.27	1.52
0	G G	G G	A A	C T	A G	1	65	166	57	83	94	0.882979	1	140	75	0	0	0.69	3.26	1.7	1.2
0	G G	C G	A G	C T	A G	1	76	154	45	76	86	0.883721	1	127	63	0	0	0.44	3.59	1.71	1.08
0	G G	G G	A G	C C	A A	1	32	168	65	85	96	0.885417	1	120	75	1	0	0.15	0.34	2.05	1.14
0	G G	C G	A A	C C	A A	1	26	165	57	78	88	0.886364	1	110	70	0	0	0.61	4.11	2.45	1.19
0	G G	C G	A G	C C	A A	1	23	166	59	86	97	0.886598	1	115	70	1	0	0.66	3.56	1.93	1.43
0	G G	C G	A G	C C	A A	1	25	170	66	86	97	0.886598	1	122	84	0	0	0.77	3.98	1.94	1.14
0	G G	C G	A G	C C	A A	1	56	167	66	79	89	0.88764	1	130	80	0	0	0.72	4.66	3.04	1.39
0	G G	C G	A G	C T	A G	1	38	162	55	88	99	0.888889	1	130	82	0	0	1.23	3.97	1.58	1.39
0	G G	C G	G G	C C	A A	2	31	147	48	80	90	0.888889	1	110	60	0	0	0.4	3.61	1.25	2.16
0	G G	G G	G G	C C	A A	1	33	177	69	80	90	0.888889	1	110	76	2	0	0.81	4.14	2.31	1.5
0	G G	G G	G G	C T	A G	1	41	175	68	89	100	0.89	1	110	53	0	0	1.62	4.75	2.37	1.2
0	G G	G G	G G	C C	A A	2	67	162	58	73	82	0.890244	1	120	80	0	0	0.63	4.09	2.67	1.12
0	G G	C G	A G	C C	A A	1	24	164	56	82	92	0.891304	1	125	80	0	0	0.94	2.78	0.99	1.16
0	G G	G G	A G	C C	A G	2	65	150	44	75	84	0.892857	1	118	75	0	0	0.53	3.89	2.32	1.32
0	G G	C G	G G	C C	A A	1	61	162	58	85	95	0.894737	1	105	70	0	0	0.96	4.09	1.8	1.92
0	G G	C G	A G	C C	A A	1	30	165	58	86	96	0.895833	1	130	80	0	0	0.66	4.95	2.16	1.49
0	G G	C G	A G	C T	A G	1	56	150	45	78	87	0.896552	1	115	85	0	0	0.44	4.6	2.79	1.33
0	G G	C G	G G	C C	A A	2	33	156	48	78	87	0.896552	1	128	84	0	0	0.5	4.97	3.07	1.73
0	G G	C G	A G	C T	G G	2	62	156	50	88	98	0.897959	1	90	58	0	0	1.34	5.1	2.4	1.32
0	G G	C G	A A	C C	A A	2	62	147	38	80	89	0.898876	1	120	70	0	0	0.61	4.86	2.37	1.19
0	G G	G G	G G	C C	A A	2	88	145	40	72	80	0.9	1	200	100	0	0	0.87	4.17	1.9	1.97
0	G G	C G	A G	C T	A G	2	52	150	39	82	91	0.901099	1	109	79	0	0	0.59	4.01	2.06	1.75
0	G G	C C	A A	C C	A A	2	47	162	56	84	93	0.903226	1	120	60	0	0	0.82	4.36	2.59	1.56
0	G G	G G	A G	T T	G G	1	52	163	50	78	86	0.906977	1	160	80	0	0	0.87	3.88	2.08	1.25
0	G G	C G	A G	C T	A G	2	20	153	44	78	86	0.906977	1	110	60	0	0	0.49	4.25	2.6	1.47
0	G G	C G	A G	C T	A G	1	53	159	55	88	97	0.907216	1	156	90	0	0	0.59	3.54	1.77	1.12
0	G G	C C	A A	C T	G G	2	35	153	49	80	88	0.909091	1	130	70	0	0	0.46	3.65	1.52	1.24
0	G G	C G	G G	C C	A A	1	62	163	60	82	90	0.911111	1	120	80	0	0	1.04	4.29	2.72	1.1
0	G G	C G	G G	C C	A A	2	45	150	52	83	91	0.912088	1	80	60	0	0	0.97	4.9	2.08	1.49
0	G G	C G	A G	C C	A G	1	36	183	72	89	97	0.917526	1	115	87	1	0	1.35	4.54	2.81	1.3
0	G G	C G	G G	C C	A A	1	55	167	57	89	97	0.917526	1	122	80	0	0	0.67	4.79	3.01	1.37
0	G G	C C	G G	C T	A G	2	41	151	49	78	85	0.917647	1	117	80	0	0	0.69	3.38	1.84	1.16
0	G G	C G	A G	C C	A A	1	37	171	68	84	91	0.923077	1	150	90	0	0	0.32	3.36	1.9	1.32
0	G G	C G	A G	C C	A A	1	26	170	60	86	93	0.924731	1	120	60	0	0	0.99	4.16	1.8	1.25
0	G G	C C	A G	C C	A A	2	60	155	57	86	93	0.924731	1	128	76	0	0	0.81	4.55	2.94	1.32
0	G G	C C	A G	C C	A A	2	64	158	43	86	93	0.924731	1	133	80	0	0	1.37	3.69	1.6	1.5
0	G G	C C	A G	C T	A A	2	66	154	46	88	95	0.926316	1	121	81	0	0	1.12	4.37	2.94	1.08
0	G G	C C	A G	C T	A G	2	81	131	33	79	85	0.929412	1	140	90	0	0	1.01	4.4	2.3	1.51
0	G G	C G	A G	C C	A A	1	47	169	60	94	101	0.930693	1	109	70	0	0	0.38	3.73	2.4	1.17
0	G G	C G	G G	C C	A A	2	57	148	41	83	89	0.932584	1	120	90	0	0	0.96	3.76	2.41	1.13
0	G G	C G	A G	C T	A G	1	58	164	56	84	90	0.933333	1	130	90	2	0	0.61	4.18	2.05	1.1
0	G G	G G	A G	C T	A G	1	30	162	53	84	90	0.933333	1	120	70	0	0	0.83	4.23	1.86	1.39
0	G G	C G	G G	C C	A A	1	26	163	51	84	90	0.933333	1	151	80	0	0	0.64	4.6	1.78	1.46
0	G G	C C	G G	C C	A A	2	56	155	47	84	90	0.933333	1	112	89	0	0	0.91	0.02	2.99	1.51
0	G G	G G	G G	C T	A G	2	61	155	45	84	90	0.933333	1	163	120	0	0	0.67	4.28	2.92	1.19
0	G G	C C	A G	C T	A G	2	65	154	56	87	93	0.935484	1	122	79	0	0	0.63	4.77	2.7	1.94
0	G G	G G	A A	C T	A G	1	60	162	58	88	94	0.93617	1	140	96	0	0	0.45	3.47	1.55	1.26
0	G G	C C	A G	C C	A A	2	60	150	52	88	94	0.93617	1	150	83	0	0	1.03	4.71	3.1	1.33
0	G G	G G	A G	C T	A G	1	19	170	56	90	96	0.9375	1	120	75	0	0	0.49	2.62	0.9	1.21
0	G G	G G	G G	C C	A A	2	40	165	60	80	85	0.941176	1	100	60	0	0	0.76	3.51	1.5	1.12
0	G G	G G	A G	C C	A A	1	18	167	53	85	90	0.944444	1	125	83	0	0	0.01	0.02	1.85	1.14
0	G G	G G	A G	C T	A G	1	18	178	65	70	74	0.945946	1	120	80	0	0	0.86	0.4	0.2	1.17
0	G G	G G	A G	C T	A G	1	65	170	59	88	93	0.946237	1	131	70	0	0	0.58	3.62	1.28	1.29
0	G G	C C	A G	C T	A G	1	39	170	62	89	94	0.946809	1	111	79	1	0	0.54	3.45	1.84	1.43
0	G G	C C	A G	C T	A G	2	47	156	50	89	94	0.946809	1	130	90	0	0	0.91	4.14	2.57	1.41
0	G G	C G	A A	C T	A G	1	55	167	61	91	96	0.947917	1	146	78	0	0	1.46	4.02	1.88	1.18
0	G G	C G	A A	C C	A A	2	19	161	49	80	84	0.952381	1	100	70	0	0	0.48	3.53	1.69	1.67
0	G G	G G	A G	C C	A A	2	71	149	46	86	90	0.955556	1	170	100	0	0	0.66	4.67	2.24	1.24
0	G G	G G	A A	C T	A G	1	67	162	53	87	91	0.956044	1	127	70	0	0	0.75	3.98	2.45	1.33
0	G G	G G	A G	T T	G G	1	72	179	75	100	104	0.961538	1	150	84	0	0	1.2	4.03	1.86	1.1
0	G G	G G	A G	C C	A A	1	65	154	54	54	56	0.964286	1	150	85	0	0	0.56	4.78	2.47	1.13
0	G G	G G	G G	C C	A A	1	69	150	42	90	93	0.967742	1	160	93	0	0	0.79	4.31	2.25	1.76
0	G G	C G	A G	C T	A G	1	60	179	63	97	100	0.97	1	130	80	1	0	0.89	3.27	1.71	1.18
0	G G	C G	G G	C C	A G	2	90	159	54	92	94	0.978723	1	142	72	0	0	1.08	4.8	3.36	1.14
0	G G	C G	A G	C C	A A	2	58	152	50	96	98	0.979592	1	120	70	0	0	0.9	4.67	3.24	1.1
0	G G	C G	A A	C C	A G	1	46	167	56	94	95	0.989474	1	110	80	0	0	0.99	4.51	2.45	1.25
0	G G	C G	A G	C C	A A	1	53	157	51	92	92	1	1	110	70	1	0	0.81	4.1	2.49	1.28
0	G G	C G	A G	C C	A A	2	56	149	40	74	73	1.0137	1	129	82	0	0	0.05	0.15	2.15	1.23
0	G G	C G	A A	C C	A A	2	70	131	33	86	83	1.03614	1	115	60	0	0	0.74	3.68	2.2	1.36
0	G G	C G	G G	C C	A A	1	96	161	48	76	62	1.22581	1	133	85	0	0	0.56	4.11	2.52	1.15
1	G G	C G	A A	C C	A A	2	32	158	50	73	98	0.744898	1	120	84	0	0	2.59	5.71	3.22	1.4
1	G G	G G	A G	C C	A A	2	42	163	58	84	108	0.777778	1	120	80	0	0	2.05	7.69	5.55	1.54
1	G G	C G	G G	C C	A A	2	18	164	58	101	128	0.789062	1	110	58	0	0	1.37	6.29	3.74	2
1	G G	G G	A A	C C	A A	2	39	166	57	75	95	0.789474	1	110	80	0	0	1.05	2.6	1.5	0.55
1	G G	C G	A G	C C	A A	1	18	168	65	85	106	0.801887	1	100	81	0	0	2.13	5.62	4.03	0.95
1	G G	G G	A G	C C	A A	2	60	154	51	75	93	0.806452	1	182	105	0	0	2.72	7.43	3.71	1.32
1	G G	G G	G G	C T	A G	1	25	160	52	75	93	0.806452	1	120	80	1	0	1.89	6.89	4.55	1.4
1	G G	G G	A A	C C	A A	1	26	158	49	72	89	0.808989	1	118	95	0	0	2.27	4.47	2.45	0.75
1	G G	C C	A G	C C	A A	2	50	149	45	72	89	0.808989	1	148	82	0	0	2.53	6.58	3.11	1.38
1	G G	C C	A G	C C	A A	1	34	169	60	77	95	0.810526	1	115	75	0	0	2.68	5.89	2.86	1.74
1	G G	C G	G G	C C	A A	1	65	144	47	80	97	0.824742	1	90	70	0	0	2.54	4.4	2.02	0.85
1	G G	C C	A A	C C	A A	2	34	159	55	82	99	0.828283	1	110	80	0	0	1.85	3.65	2.15	0.82
1	G G	C G	A A	C C	A A	1	37	157	58	78	94	0.829787	1	122	81	1	0	2.83	4.34	2.1	0.81
1	G G	G G	A G	T T	G G	2	34	154	55	79	95	0.831579	1	140	80	0	0	2.43	6.39	4.09	1.12
1	G G	C G	A G	C T	A G	2	60	165	55	84	101	0.831683	1	138	80	0	0	1.45	4.52	2.73	0.98
1	G G	G G	A G	C C	A A	2	50	158	54	75	90	0.833333	1	138	70	0	0	1.2	3.5	2.12	1.02
1	G G	C G	G G	C C	A A	1	61	152	55	75	90	0.833333	1	140	70	0	0	2.37	6.6	3.45	1.31
1	G G	C G	A G	C C	A A	2	38	153	51	81	97	0.835052	1	110	60	0	0	1.86	3.84	1.92	0.86
1	G G	C G	G G	C C	A A	2	59	166	64	81	97	0.835052	1	120	80	0	0	2.52	6.42	3.71	1.54
1	G G	C G	A A	C C	A A	1	69	156	48	76	91	0.835165	1	110	70	1	0	1.76	4.56	2.78	0.82
1	G G	C C	G G	C T	A G	2	68	147	51	85	101	0.841584	1	120	80	0	0	3.15	6.72	3.52	1.18
1	G G	C G	A G	C T	A G	1	23	172	53	80	95	0.842105	1	120	70	0	0	3.36	3.93	1.99	0.79
1	G G	G G	A A	C C	A A	1	27	176	70	82	97	0.845361	1	120	60	1	0	2.91	3.76	1.62	0.78
1	G G	C G	G G	C T	A G	1	29	165	65	83	98	0.846939	1	130	60	0	0	2.28	5.32	2.91	1.02
1	G G	G G	A A	C C	A A	2	38	155	48	75	88	0.852273	1	130	80	0	0	2.16	4.5	2.33	0.94
1	G G	G G	A G	C C	A A	1	63	178	75	87	102	0.852941	1	160	60	1	0	0.87	2.96	1.76	0.59
1	G G	C G	A G	C C	A A	2	49	166	65	82	96	0.854167	1	130	75	1	0	2.25	5.96	3.2	0.99
1	G G	G G	A A	T T	G G	1	22	172	68	87	101	0.861386	1	124	59	0	0	2.46	3.95	1.96	0.93
1	G G	G G	A A	C T	A G	2	18	160	51	81	94	0.861702	1	110	70	0	0	3.25	6.47	4.14	1.25
1	G G	C G	A G	C C	A A	2	36	160	57	75	87	0.862069	1	100	79	0	0	2.12	8.04	6.42	1.2
1	G G	G G	A A	C C	A A	2	43	153	53	82	95	0.863158	1	135	85	0	0	1.33	5.06	3.22	0.84
1	G G	C C	A G	C C	A A	2	42	158	50	82	95	0.863158	1	100	60	0	0	2.26	3.7	1.89	0.72
1	G G	C G	A A	C C	A A	2	29	156	46	77	89	0.865169	1	100	70	0	0	0.56	6.92	5.27	1.33
1	G G	G G	A G	C T	A G	2	24	156	56	84	97	0.865979	1	127	77	0	0	1.43	6.61	3.29	1.58
1	G G	C G	A A	C C	A A	1	35	162	52	72	83	0.86747	1	120	80	1	0	2.65	4.45	2.38	0.91
1	G G	C G	A G	C C	A A	1	47	163	56	94	108	0.87037	1	103	78	0	0	2.85	5.34	2.75	1.06
1	G G	C G	A G	C C	A G	2	66	155	43	74	85	0.870588	1	110	70	0	0	1.32	5.35	3.81	0.98
1	G G	C G	A G	C C	A A	2	54	160	52	82	94	0.87234	1	110	70	0	0	2.38	5.41	2.52	1.14
1	G G	C G	A A	C T	A A	1	69	167	62	89	102	0.872549	1	120	81	0	0	2.31	0.21	0.06	0.8
1	G G	G G	A G	C C	A A	1	42	167	60	89	102	0.872549	1	150	100	1	0	2.98	4.8	2.7	0.71
1	G G	G G	A A	C C	A A	2	79	153	55	76	87	0.873563	1	170	109	2	0	0.61	3.98	1.96	0.95
1	G G	C G	A A	C C	A A	2	36	150	51	83	95	0.873684	1	140	90	0	0	0.73	3.29	5.8	1.34
1	G G	C G	A G	C C	A A	2	65	158	55	83	95	0.873684	1	139	90	0	0	2.18	6.97	3.66	1.1
1	G G	C C	G G	C C	A G	2	18	156	50	84	96	0.875	1	100	70	0	0	1.18	7.08	3.8	1.25
1	G G	G G	A A	C T	G G	1	30	165	62	85	97	0.876289	1	120	80	0	0	3.88	3.81	1.9	0.65
1	G G	C G	G G	C C	A A	2	18	162	59	88	100	0.88	1	120	70	0	0	0.99	3.48	1.54	0.92
1	G G	C G	A G	C T	A G	2	54	148	47	81	92	0.880435	1	166	91	0	0	1.86	8.05	4.49	1.41
1	G G	G G	A G	C C	A G	2	55	152	50	81	92	0.880435	1	120	80	0	0	1.2	7.29	5.24	1.56
1	G G	C C	G G	C C	A A	1	67	167	63	81	92	0.880435	1	135	80	0	0	2.1	4.51	2.45	0.76
1	G G	C G	G G	C C	A A	2	59	162	54	82	93	0.88172	1	120	80	0	0	5.31	4.79	1.71	0.76
1	G G	G G	A A	C C	A A	2	62	152	54	90	102	0.882353	1	170	100	0	0	2.01	5.85	3.19	0.86
1	G G	C G	A A	C C	A G	2	54	154	56	86	97	0.886598	1	120	80	0	0	1.68	8.01	4.3	1.59
1	G G	C C	A A	C T	A G	2	39	157	56	88	99	0.888889	1	123	80	0	0	1.76	3.68	2.15	0.9
1	G G	G G	A A	C T	A G	2	60	143	37	74	83	0.891566	1	100	70	0	0	1.54	6.01	4.16	1.01
1	G G	C G	A G	C C	A A	2	51	154	56	92	103	0.893204	1	120	80	0	0	2.7	4.44	2.62	0.61
1	G G	G G	G G	C C	A A	2	41	155	52	94	105	0.895238	1	120	80	0	0	2.84	6.53	2.96	1.62
1	G G	C G	G G	T T	G G	2	62	149	50	80	89	0.898876	1	160	90	0	0	1.17	5.34	4.06	0.97
1	G G	G G	A A	C C	A A	1	30	170	69	90	100	0.9	1	100	55	0	0	2.39	4.96	2.43	0.92
1	G G	G G	A G	C C	A A	1	57	165	57	92	102	0.901961	1	130	100	0	0	0.81	5.14	3.31	0.65
1	G G	C G	A A	C T	A G	1	55	164	62	94	104	0.903846	1	110	70	0	0	3.95	4.73	2.31	0.65
1	G G	G G	A A	C T	A G	2	64	147	51	85	94	0.904255	1	180	120	0	0	1.8	5.19	3.21	1.02
1	G G	C C	A G	C T	G G	2	23	168	56	85	94	0.904255	1	104	68	0	0	0.63	4.3	2.15	0.95
1	G G	C C	G G	C C	A A	1	56	170	68	96	106	0.90566	1	110	70	0	0	4.57	6.21	3.38	0.98
1	G G	C G	G G	C C	A A	2	22	160	59	87	96	0.90625	1	117	87	0	0	1.52	6.92	4.2	2.23
1	G G	C G	G G	C T	A G	2	32	157	54	87	96	0.90625	1	140	85	0	0	3.1	4.05	1.84	1.13
1	G G	G G	A G	C C	A A	1	75	158	58	97	107	0.906542	1	169	100	0	0	2.23	4.12	2.51	0.79
1	G G	C C	G G	C T	A G	2	65	154	46	78	86	0.906977	1	131	83	0	0	1.09	6.29	4.52	1.39
1	G G	G G	G G	C C	A A	1	55	182	69	93	102	0.911765	1	124	88	1	0	0.98	3.4	1.74	0.73
1	G G	C G	A G	C C	A A	2	46	151	48	86	94	0.914894	1	115	63	0	0	1.89	5.02	3.46	0.73
1	G G	C G	A G	C C	A A	2	55	145	39	77	84	0.916667	1	142	88	0	0	1.02	4.25	2.22	0.92
1	G G	G G	A G	C C	A A	1	46	162	52	78	85	0.917647	1	120	50	1	0	2.89	3.26	1.43	0.63
1	G G	C G	A A	C T	A G	1	41	157	59	90	98	0.918367	1	103	71	1	0	2.62	4.32	2.23	0.65
1	G G	C C	A A	C T	A A	1	62	170	68	90	98	0.918367	1	180	110	1	1	3.49	4.65	2.01	0.79
1	G G	C G	A A	C C	A G	1	38	175	66	93	101	0.920792	1	130	90	1	0	3.1	4.04	2.12	0.89
1	G G	G G	A G	C C	A G	2	62	158	54	94	102	0.921569	1	140	80	0	0	1.66	7.82	3.92	1.51
1	G G	C G	A G	C T	A G	1	37	166	64	84	91	0.923077	1	110	80	0	0	2.62	6.15	4.21	0.76
1	G G	G G	A G	C C	A A	1	56	157	54	85	92	0.923913	1	180	100	2	0	1.21	6.89	3.91	1.12
1	G G	C G	A A	C C	A A	1	50	171	66	100	108	0.925926	1	130	80	0	0	2.81	5.63	2.96	0.78
1	G G	C G	A G	C C	A A	1	80	167	60	88	95	0.926316	1	182	99	0	0	0.87	3.56	1.9	0.77
1	G G	G G	A G	C T	A G	2	41	157	58	90	97	0.927835	1	120	90	0	0	1.44	4.37	2.31	0.83
1	G G	C G	A G	C C	A G	1	62	163	63	90	97	0.927835	1	132	73	0	0	2.32	6.06	3.24	1.18
1	G G	G G	G G	C T	A G	2	59	150	45	78	84	0.928571	1	130	100	0	0	3.17	5.63	3	1.18
1	G G	G G	A A	C C	A A	2	45	165	61	99	106	0.933962	1	118	70	0	0	3.71	3.03	0.8	0.72
1	G G	C G	A A	C C	A A	1	61	169	63	91	97	0.938144	1	140	80	2	0	2.67	4.9	2.75	0.99
1	G G	C C	A G	C T	A G	2	54	140	45	85	90	0.944444	1	165	77	0	0	1.57	6.36	3.46	1.06
1	G G	C G	A G	C C	A A	1	57	169	68	95	100	0.95	1	191	122	2	2	1.23	3.72	1.73	0.94
1	G G	C C	A G	C T	A G	2	60	153	50	81	85	0.952941	1	160	95	0	0	2.18	4.21	2.27	0.79
1	G G	C C	G G	C T	A G	2	50	150	46	86	90	0.955556	1	140	100	0	0	0.6	6.37	4.53	1.67
1	G G	C C	G G	T T	G G	2	60	160	55	88	92	0.956522	1	115	90	0	0	1.18	5.83	4.23	1.05
1	G G	C G	A G	C T	A G	1	36	162	60	85	88	0.965909	1	120	83	1	1	2.87	4.97	3.03	0.94
1	G G	C G	A G	C C	A A	1	48	163	58	88	91	0.967033	1	130	100	0	0	2.6	5.15	2.48	0.92
1	G G	G G	A G	C T	A G	1	61	160	60	83	85	0.976471	1	128	75	0	0	1.19	4.17	1.88	0.89
1	G G	C C	A A	C T	A G	1	69	158	55	90	92	0.978261	1	138	85	0	0	0.93	3.76	2.21	0.93
1	G G	C G	A G	C T	A G	1	64	171	69	90	92	0.978261	1	118	69	1	0	2.29	6.39	4.5	1.08
1	G G	G G	G G	C T	A G	2	66	148	52	90	92	0.978261	1	130	86	0	0	1.23	7.15	3.71	1.63
1	G G	C C	A A	C T	A G	2	29	155	55	95	97	0.979381	1	100	55	0	0	3.62	6.56	3.4	1.3
1	G G	G G	G G	C C	A A	2	65	147	47	88	89	0.988764	1	184	100	0	0	2.6	5.24	2.53	0.98
1	G G	C C	A A	C C	A G	2	77	142	40	91	92	0.98913	1	145	95	0	0	1.13	3.12	1.9	0.74
1	G G	C G	A G	C C	A A	1	45	166	62	100	101	0.990099	1	121	80	0	0	3	6.04	3.88	0.79
1	G G	C G	A G	C C	A A	1	18	163	51	90	87	1.03448	1	101	81	0	0	2.81	3.91	2.2	0.8
1	G G	G G	A G	C C	A A	2	50	146	43	89	84	1.05952	1	110	88	0	0	3.39	6.47	3.57	1.19
